# Supplementary material for: Renal stromal miRNAs are required for normal nephrogenesis and glomerular mesangial survival
Source: Physiol Rep. 2015 Oct 5;3(10):e12537. doi: 10.14814/phy2.12537 (PMC4632944; doi:10.14814/phy2.12537)
Supplement: Supplementary file 1 [file phy20003-e12537-sd1.xlsx]

## Sheet: 1
Supplementary Table 1. Primers for qPCR.
Gene	Forward (5'-3')	Reverse (5'-3')
Six2	TCTGCTCGGTATCCTTTGGG	TTAAAAATCGGGGTGGTGGTG
Cited1	TAGCTCCTCTGGATCGACATCT	GGCCATCAGGTGAGGGGTA
Eya1	ATTGGTTAGTTAGAAGGGACTTGA	GTGTTGAAATGAGAAAGTCGGGG
FoxD1	AGTCTCCAAGAAATGCCTCTACT	TTCCGCATGTCCATTATGATACAA
Bcl2l11 (Bim)	CTGATTCAGCCTGGTGCCTG	TGTGCAACGCTGTTTGAGAG
Trp53inp1	AGGGACATTTTGGTTAGATTACTGT	TGACCATCTCTGACCCAATCA
Bax	TGGATCCAAGACCAGGGTGG	TTCTTCCAGATGGTGAGCGAG
Jun	GTGACAGCTGAGTGCCCAAT	GTCTGGACTTGTGTGTTGCC
Cdkn1a (p21)	TGTCTTGGGGGCTAAGGGA	GCTGGAGTCAGACCCACTAAG
Mmp2	TTGTATGCCCTTCGCTCGTT	GCATCATGCAGCGATGTCAG
Arid3a	TCTGGGTAAATGTGAGCTGGG	TGAGTTTGTGTGCAACCCCC
Dicer ex21	GAACATGCTGCACATCAAGG	GCAACCTTTTGCAGTTCACA
Dicer ex23	CCTCGGGCCTTGAGGATTTT	CGACGCCACAGTTCTCTTCT
Dicer ex24	TCCAGGGGTCTTGACTGACT	CCAATGATGCAAAGATGGTG
Gapdh	AGGTCGGTGTGAACGGATTTG	TGTAGACCATGTAGTTGAGGTCA

## Sheet: 2
Supplementary Table 2. Primers for riboprobe synthesis.
Gene	Forward (5'-3')	Reverse (5'-3' Includes T7 promoter sequence)
Trp53inp1	TTAGGTGCAGGGAGAGACCA	CGATGTTAATACGACTCACTATAGGGGCTCAAGAAAACAAGCTGCCA
Bax	CAGGATGCGTCCACCAAGAA	CGATGTTAATACGACTCACTATAGGGCTTTCCCCTTCCCCCATTCA
Cdkn1a (p21)	AGACAGGAATGGTCCCCACT	CGATGTTAATACGACTCACTATAGGGATGTTTGGGGCTGGAGTCAG

## Sheet: 3
Supplementary Table 3. miRNAs enriched in the renal stroma. miRNA CT value was normalized to U6 RNA, and ranked according to their average ΔCT value. Enriched miRNAs in the stroma are denoted by a smaller ΔCT value and indicated in red.
	Kidney Pool 1	Kidney Pool 2
Target Name	ΔCT Mean	ΔCT Mean	Average ΔCT
rno-miR-190b-002048	-7.404	-5.849	-6.6265
rno-miR-347-001334	-4.073	4.568	0.2475
mmu-miR-425-001516	1.866	3.601	2.7335
mmu-miR-449a-001030	3.179	2.545	2.862
rno-miR-327-001328	11.883	-5.323	3.28
mmu-miR-551b-001535	3.477	4.528	4.0025
snoRNA202-001232	4.205	4.277	4.241
mmu-miR-106a-002459	4.701	5.95	5.3255
mmu-miR-17-002308	4.811	5.914	5.3625
mmu-miR-19b-000396	5.269	6.573	5.921
mmu-miR-369-3p-000557	-7.332	19.782	6.225
mmu-miR-92a-000430	7.004	6.218	6.611
mmu-miR-296-5p-000527	6.288	7.079	6.6835
mmu-miR-20a-000580	6.069	7.538	6.8035
mmu-miR-125b-5p-000449	6.582	7.043	6.8125
mmu-miR-214-002306	6.893	7.06	6.9765
mmu-miR-484-001821	7.119	7.203	7.161
mmu-miR-99b-000436	7.133	7.445	7.289
mmu-miR-127-000452	7.51	7.357	7.4335
mmu-miR-367-000555	7.432	7.465	7.4485
mmu-miR-30c-000419	7.248	7.78	7.514
mmu-miR-30b-000602	7.314	7.837	7.5755
mmu-miR-328-000543	8.101	8.237	8.169
mmu-miR-191-002299	8.303	8.602	8.4525
mmu-miR-100-000437	8.31	8.736	8.523
mmu-miR-193b-002467	8.168	8.97	8.569
mmu-miR-210-000512	8.733	8.712	8.7225
mmu-miR-302a-000529	8.221	9.227	8.724
mmu-miR-409-3p-002332	8.792	8.756	8.774
mmu-miR-199a-3p-002304	8.282	9.365	8.8235
mmu-miR-218-000521	8.622	9.085	8.8535
mmu-miR-615-3p-001960	8.799	9.052	8.9255
Y1-001727	8.395	9.59	8.9925
mmu-miR-211-001199	8.614	9.381	8.9975
mmu-miR-24-000402	8.801	9.225	9.013
mmu-miR-331-3p-000545	9.28	9.025	9.1525
U87-001712	9.338	9.04	9.189
mmu-let-7c-000379	9.322	9.131	9.2265
mmu-miR-20b-001014	8.395	10.089	9.242
mmu-miR-125a-5p-002198	9.581	8.938	9.2595
mmu-miR-15b-000390	9.029	9.548	9.2885
mmu-miR-26a-000405	8.748	9.833	9.2905
mmu-miR-181a-000480	9.06	9.63	9.345
mmu-miR-411-001610	9.857	8.906	9.3815
mmu-let-7e-002406	8.978	9.93	9.454
mmu-miR-145-002278	9.078	9.995	9.5365
mmu-miR-10a-000387	9.223	9.874	9.5485
mmu-miR-93-001090	9.097	10.128	9.6125
mmu-miR-99a-000435	9.051	10.217	9.634
mmu-miR-130a-000454	9.277	10.086	9.6815
mmu-miR-133b-002247	3.36	16.066	9.713
mmu-miR-16-000391	8.744	10.695	9.7195
mmu-miR-335-5p-000546	8.806	10.679	9.7425
mmu-miR-685-001670	9.562	10.135	9.8485
rno-miR-196c-002049	9.566	10.155	9.8605
mmu-miR-106b-000442	9.113	10.612	9.8625
mmu-miR-19a-000395	8.956	11.016	9.986
mmu-miR-370-002275	11.139	9.032	10.0855
mmu-miR-687-001674	10.195	10.068	10.1315
mmu-miR-301b-002600	9.534	10.771	10.1525
mmu-miR-301a-000528	9.238	11.111	10.1745
mmu-miR-21-000397	13.99	6.435	10.2125
mmu-miR-222-002276	10.119	10.344	10.2315
mmu-miR-434-3p-002604	10.537	9.97	10.2535
mmu-miR-15a-000389	9.788	10.808	10.298
snoRNA135-001230	10.16	10.531	10.3455
mmu-miR-320-002277	10.246	10.52	10.383
mmu-miR-448-001029	9.666	11.286	10.476
rno-miR-1-002064	2.022	18.94	10.481
mmu-miR-130b-000456	10.121	10.915	10.518
mmu-miR-324-3p-002509	10.346	10.873	10.6095
rno-miR-381-001322	8.804	12.504	10.654
mmu-miR-382-000572	9.88	11.457	10.6685
mmu-miR-132-000457	9.071	12.313	10.692
mmu-miR-221-000524	9.481	11.954	10.7175
mmu-let-7b-000378	10.412	11.043	10.7275
rno-miR-207-001315	8.682	12.948	10.815
mmu-miR-18a-002422	10.362	11.356	10.859
mmu-miR-744-002324	10.792	11.09	10.941
mmu-miR-379-001138	10.061	11.885	10.973
mmu-miR-342-3p-002260	11.142	10.953	11.0475
mmu-miR-351-001067	11.499	10.597	11.048
mmu-miR-667-001949	11.117	11.031	11.074
mmu-miR-134-001186	11.162	11.026	11.094
mmu-miR-496-001953	6.187	16.038	11.1125
mmu-miR-433-001028	12.694	9.624	11.159
mmu-miR-10b-002218	11.13	11.208	11.169
mmu-let-7i-002221	10.335	12.062	11.1985
mmu-miR-204-000508	10.875	11.625	11.25
mmu-miR-34a-000426	10.817	11.745	11.281
mmu-miR-30e-002223	10.772	11.849	11.3105
mmu-miR-25-000403	11.257	11.766	11.5115
mmu-miR-532-3p-002355	12.066	10.998	11.532
mmu-miR-103-000439	11.268	11.798	11.533
mmu-miR-708-002341	11.139	11.953	11.546
mmu-miR-574-3p-002349	11.411	11.714	11.5625
mmu-miR-126-3p-002228	10.968	12.216	11.592
mmu-miR-495-001663	11.515	11.7	11.6075
mmu-miR-30a-000417	11.327	11.969	11.648
mmu-miR-152-000475	11.594	11.757	11.6755
mmu-miR-324-5p-000539	11.778	11.689	11.7335
mmu-miR-467b-001671	10.991	12.576	11.7835
mmu-miR-151-3p-001190	11.604	12.201	11.9025
mmu-miR-455-002455	11.97	11.854	11.912
mmu-miR-143-002249	11.298	12.556	11.927
mmu-miR-743a-002469	11.779	12.102	11.9405
rno-miR-351-002063	12.671	11.342	12.0065
mmu-miR-410-001274	12.305	11.864	12.0845
mmu-miR-345-5p-002528	12.228	12.05	12.139
mmu-miR-197-000497	11.009	13.342	12.1755
mmu-miR-138-002284	12.298	12.165	12.2315
mmu-miR-652-002352	12.705	11.858	12.2815
mmu-let-7d-002283	11.864	12.714	12.289
mmu-miR-539-001286	12.814	11.879	12.3465
mmu-miR-26b-000407	12.118	12.862	12.49
mmu-miR-532-5p-001518	12.742	12.242	12.492
mmu-miR-543-002376	12.31	12.677	12.4935
mmu-miR-140-001187	12.414	12.605	12.5095
mmu-miR-199a-5p-000498	12.432	12.686	12.559
mmu-miR-148a-000470	12.046	13.077	12.5615
mmu-miR-376a-001069	12.997	12.154	12.5755
mmu-miR-423-5p-002340	12.211	13.069	12.64
mmu-miR-429-001077	11.371	13.922	12.6465
mmu-miR-365-001020	12.116	13.206	12.661
mmu-miR-196b-002215	12.096	13.266	12.681
mmu-miR-494-002365	12.307	13.065	12.686
mmu-miR-335-3p-002185	12.428	13.148	12.788
mmu-miR-28-000411	12.901	12.911	12.906
mmu-miR-322-001076	12.059	13.781	12.92
mmu-miR-467c-002517	11.451	14.567	13.009
mmu-miR-503-002456	12.806	13.368	13.087
mmu-miR-323-3p-002227	12.401	13.908	13.1545
mmu-miR-27b-000409	13.164	13.237	13.2005
mmu-miR-34b-3p-002618	12.896	13.598	13.247
mmu-miR-23b-000400	12.758	13.93	13.344
mmu-miR-546-001312	12.41	14.329	13.3695
mmu-miR-133a-002246	12.846	13.897	13.3715
mmu-miR-195-000494	12.699	14.049	13.374
mmu-miR-363-001271	12.218	14.701	13.4595
rno-miR-224-000599	13.3	13.637	13.4685
mmu-miR-139-5p-002289	13.537	13.506	13.5215
mmu-miR-181c-000482	13.681	13.365	13.523
mmu-miR-101a-002253	13.081	14.032	13.5565
mmu-miR-676-001959	13.916	13.445	13.6805
mmu-miR-487b-001285	13.271	14.245	13.758
mmu-miR-27a-000408	13.204	14.411	13.8075
mmu-miR-376b-002452	13.123	14.678	13.9005
mmu-miR-30d-000420	13.497	14.31	13.9035
mmu-miR-675-3p-001941	14.534	13.3	13.917
mmu-miR-669a-001683	14.243	13.648	13.9455
mmu-miR-188-5p-002320	13.163	14.734	13.9485
mmu-miR-186-002285	14.363	13.989	14.176
mmu-miR-674-002021	12.715	15.673	14.194
mmu-let-7g-002282	13.106	15.284	14.195
rno-miR-758-001990	13.523	14.918	14.2205
mmu-miR-467a-002587	13.461	14.999	14.23
mmu-miR-491-001630	14.378	14.217	14.2975
mmu-miR-125a-3p-002199	13.869	14.742	14.3055
mmu-miR-329-000192	14.376	14.409	14.3925
mmu-miR-431-001979	13.747	15.362	14.5545
mmu-miR-148b-000471	14.054	15.058	14.556
mmu-miR-380-5p-002601	14.802	14.474	14.638
mmu-miR-337-5p-002515	15.154	14.25	14.702
mmu-miR-497-001346	13.073	16.336	14.7045
mmu-miR-194-000493	13.741	15.797	14.769
mmu-miR-339-5p-002257	17.781	11.805	14.793
mmu-miR-224-002553	15.012	14.596	14.804
mmu-miR-465a-5p-001082	10.702	18.992	14.847
mmu-miR-125b-3p-002378	14.243	15.603	14.923
mmu-miR-146b-001097	14.181	15.85	15.0155
mmu-miR-350-002530	13.963	16.08	15.0215
mmu-miR-434-5p-002581	14.913	15.146	15.0295
mmu-miR-340-5p-002258	13.826	16.508	15.167
mmu-miR-384-5p-002602	14.123	16.328	15.2255
mmu-miR-376c-002450	14.857	15.612	15.2345
mmu-miR-337-3p-002532	15.21	15.346	15.278
mmu-miR-450a-5p-002303	14.645	15.93	15.2875
mmu-miR-361-000554	16.664	14.009	15.3365
mmu-miR-182-002599	15.796	14.926	15.361
mmu-miR-671-3p-002322	16.161	14.561	15.361
mmu-miR-107-000443	15.082	15.773	15.4275
mmu-miR-298-002598	15.93	14.928	15.429
rno-miR-532-5p-002051	16.53	14.382	15.456
mmu-miR-680-001664	13.65	17.363	15.5065
mmu-miR-126-5p-000451	13.708	17.353	15.5305
mmu-miR-340-3p-002259	15.13	15.956	15.543
mmu-miR-192-000491	15.352	15.972	15.662
mmu-miR-128a-002216	15.571	16.012	15.7915
mmu-miR-345-3p-002529	14.863	16.766	15.8145
mmu-miR-381-000571	14.532	17.098	15.815
mmu-miR-155-002571	14.896	16.97	15.933
mmu-miR-223-002295	15.054	17.002	16.028
mmu-miR-184-000485	15.202	16.972	16.087
mmu-miR-150-000473	15.787	16.411	16.099
mmu-miR-872-002264	15.268	18.219	16.7435
mmu-miR-135a-000460	17.773	15.851	16.812
mmu-miR-135b-002261	16.043	17.663	16.853
mmu-miR-190-000489	16.651	17.926	17.2885
mmu-miR-34c-000428	17.951	16.777	17.364
mmu-miR-369-5p-001021	15.817	19.04	17.4285
mmu-miR-146a-000468	16.837	18.448	17.6425
mmu-miR-677-001660	17.276	18.023	17.6495
mmu-miR-29c-000587	16.9	18.604	17.752
mmu-miR-544-002550	17.722	17.871	17.7965
mmu-miR-31-000185	18.385	17.767	18.076
mmu-miR-29a-002112	17.881	19.03	18.4555
rno-miR-345-3p-002061	18.026	18.9	18.463
mmu-miR-7a-000268	18.349	18.849	18.599
mmu-miR-136-002511	18.433	18.947	18.69
ath-miR159a-000338	NaN	NaN	#VALUE!
mmu-let-7a-000377	NaN	14.068	#VALUE!
mmu-let-7f-000382	NaN	NaN	#VALUE!
mmu-miR-1-002222	NaN	NaN	#VALUE!
mmu-miR-105-002465	-2.207	NaN	#VALUE!
mmu-miR-122-002245	NaN	NaN	#VALUE!
mmu-miR-124-001182	NaN	16.753	#VALUE!
mmu-miR-129-3p-001184	NaN	18.632	#VALUE!
mmu-miR-129-5p-000590	NaN	NaN	#VALUE!
mmu-miR-137-001129	NaN	NaN	#VALUE!
mmu-miR-139-3p-002546	NaN	NaN	#VALUE!
mmu-miR-141-000463	NaN	NaN	#VALUE!
mmu-miR-142-3p-000464	NaN	15.97	#VALUE!
mmu-miR-142-5p-002248	NaN	NaN	#VALUE!
mmu-miR-147-002262	NaN	NaN	#VALUE!
mmu-miR-153-001191	NaN	NaN	#VALUE!
mmu-miR-154-000477	NaN	NaN	#VALUE!
mmu-miR-183-002269	NaN	19.96	#VALUE!
mmu-miR-185-002271	NaN	16.498	#VALUE!
mmu-miR-187-001193	NaN	NaN	#VALUE!
mmu-miR-188-3p-002106	NaN	NaN	#VALUE!
mmu-miR-18b-002466	NaN	NaN	#VALUE!
mmu-miR-193-002250	NaN	NaN	#VALUE!
mmu-miR-200a-000502	NaN	18.908	#VALUE!
mmu-miR-200b-002251	NaN	14.641	#VALUE!
mmu-miR-200c-002300	NaN	15.453	#VALUE!
mmu-miR-201-002578	NaN	NaN	#VALUE!
mmu-miR-202-3p-001195	15.04	NaN	#VALUE!
mmu-miR-202-5p-002579	NaN	NaN	#VALUE!
mmu-miR-203-000507	15.947	NaN	#VALUE!
mmu-miR-205-000509	NaN	17.223	#VALUE!
mmu-miR-207-001198	NaN	NaN	#VALUE!
mmu-miR-208-000511	NaN	NaN	#VALUE!
mmu-miR-208b-002290	NaN	NaN	#VALUE!
mmu-miR-215-001200	NaN	18.904	#VALUE!
mmu-miR-216a-002220	NaN	NaN	#VALUE!
mmu-miR-216b-002326	NaN	NaN	#VALUE!
mmu-miR-217-002556	NaN	NaN	#VALUE!
mmu-miR-219-000522	NaN	NaN	#VALUE!
mmu-miR-220-002468	NaN	NaN	#VALUE!
mmu-miR-23a-000399	NaN	NaN	#VALUE!
mmu-miR-290-3p-002591	NaN	NaN	#VALUE!
mmu-miR-291a-3p-002592	NaN	NaN	#VALUE!
mmu-miR-291b-5p-002537	NaN	NaN	#VALUE!
mmu-miR-292-3p-002593	NaN	16.443	#VALUE!
mmu-miR-293-001794	-3.406	NaN	#VALUE!
mmu-miR-294-001056	NaN	NaN	#VALUE!
mmu-miR-295-000189	NaN	NaN	#VALUE!
mmu-miR-296-3p-002101	NaN	14.992	#VALUE!
mmu-miR-297b-5p-001626	NaN	NaN	#VALUE!
mmu-miR-297c-002480	14.71	NaN	#VALUE!
mmu-miR-29b-000413	NaN	NaN	#VALUE!
mmu-miR-302b-000531	NaN	19.063	#VALUE!
mmu-miR-302c-002558	NaN	NaN	#VALUE!
mmu-miR-302d-000535	NaN	NaN	#VALUE!
mmu-miR-32-002109	15.594	NaN	#VALUE!
mmu-miR-325-002510	NaN	NaN	#VALUE!
mmu-miR-330-002230	NaN	NaN	#VALUE!
mmu-miR-331-5p-002233	17.508	NaN	#VALUE!
mmu-miR-338-3p-002252	NaN	NaN	#VALUE!
mmu-miR-339-3p-002533	NaN	14.056	#VALUE!
mmu-miR-342-5p-002527	NaN	NaN	#VALUE!
mmu-miR-344-001063	NaN	NaN	#VALUE!
mmu-miR-346-001064	NaN	NaN	#VALUE!
mmu-miR-362-3p-002616	NaN	NaN	#VALUE!
mmu-miR-375-000564	NaN	18.54	#VALUE!
mmu-miR-377-000566	NaN	NaN	#VALUE!
mmu-miR-380-3p-001071	NaN	NaN	#VALUE!
mmu-miR-383-001767	16.397	NaN	#VALUE!
mmu-miR-384-3p-002603	NaN	NaN	#VALUE!
mmu-miR-409-5p-002331	NaN	NaN	#VALUE!
mmu-miR-449b-002539	NaN	NaN	#VALUE!
mmu-miR-450b-5p-001962	NaN	NaN	#VALUE!
mmu-miR-451-001141	NaN	NaN	#VALUE!
mmu-miR-452-001032	NaN	NaN	#VALUE!
mmu-miR-453-002484	NaN	NaN	#VALUE!
mmu-miR-464-001081	NaN	-5.569	#VALUE!
mmu-miR-465a-3p-002040	NaN	NaN	#VALUE!
mmu-miR-465b-5p-002485	NaN	NaN	#VALUE!
mmu-miR-466h-002516	NaN	14.812	#VALUE!
mmu-miR-467d-002518	NaN	NaN	#VALUE!
mmu-miR-467e-002568	13.606	NaN	#VALUE!
mmu-miR-468-001085	NaN	NaN	#VALUE!
mmu-miR-469-001086	NaN	NaN	#VALUE!
mmu-miR-470-002588	NaN	NaN	#VALUE!
mmu-miR-486-001278	NaN	12.39	#VALUE!
mmu-miR-488-001659	NaN	NaN	#VALUE!
mmu-miR-489-001302	NaN	NaN	#VALUE!
mmu-miR-490-001037	NaN	NaN	#VALUE!
mmu-miR-493-002519	NaN	17.498	#VALUE!
mmu-miR-499-001352	NaN	NaN	#VALUE!
mmu-miR-500-002606	NaN	15.035	#VALUE!
mmu-miR-501-3p-001651	NaN	NaN	#VALUE!
mmu-miR-504-002084	-1.033	NaN	#VALUE!
mmu-miR-505-001655	NaN	NaN	#VALUE!
mmu-miR-509-3p-002521	NaN	17.335	#VALUE!
mmu-miR-509-5p-002520	NaN	NaN	#VALUE!
mmu-miR-511-002549	NaN	NaN	#VALUE!
mmu-miR-540-3p-001310	NaN	NaN	#VALUE!
mmu-miR-540-5p-002561	17.539	NaN	#VALUE!
mmu-miR-542-3p-001284	17.457	NaN	#VALUE!
mmu-miR-542-5p-002563	NaN	18.538	#VALUE!
mmu-miR-547-002564	NaN	NaN	#VALUE!
mmu-miR-582-3p-002567	17.927	NaN	#VALUE!
mmu-miR-582-5p-002566	14.403	NaN	#VALUE!
mmu-miR-590-5p-001984	NaN	NaN	#VALUE!
mmu-miR-598-002476	17.176	NaN	#VALUE!
mmu-miR-615-5p-002353	NaN	16.807	#VALUE!
mmu-miR-654-3p-002239	-9.254	NaN	#VALUE!
mmu-miR-654-5p-002522	NaN	NaN	#VALUE!
mmu-miR-665-002607	NaN	17.057	#VALUE!
mmu-miR-666-5p-001952	NaN	17.887	#VALUE!
mmu-miR-668-001947	NaN	NaN	#VALUE!
mmu-miR-670-002020	NaN	NaN	#VALUE!
mmu-miR-672-002327	NaN	12.707	#VALUE!
mmu-miR-675-5p-001940	NaN	NaN	#VALUE!
mmu-miR-679-001662	NaN	NaN	#VALUE!
mmu-miR-682-001666	NaN	NaN	#VALUE!
mmu-miR-683-001668	NaN	NaN	#VALUE!
mmu-miR-684-001669	17.413	NaN	#VALUE!
mmu-miR-686-001672	NaN	NaN	#VALUE!
mmu-miR-741-002457	NaN	NaN	#VALUE!
mmu-miR-742-002038	NaN	NaN	#VALUE!
mmu-miR-743b-3p-002471	NaN	NaN	#VALUE!
mmu-miR-743b-5p-002470	17.385	NaN	#VALUE!
mmu-miR-770-3p-002027	NaN	23.157	#VALUE!
mmu-miR-7b-002555	NaN	NaN	#VALUE!
mmu-miR-802-002029	NaN	NaN	#VALUE!
mmu-miR-871-002354	NaN	NaN	#VALUE!
mmu-miR-873-002356	17.657	NaN	#VALUE!
mmu-miR-874-002268	NaN	NaN	#VALUE!
mmu-miR-875-3p-002547	NaN	NaN	#VALUE!
mmu-miR-876-3p-002464	NaN	NaN	#VALUE!
mmu-miR-876-5p-002463	NaN	NaN	#VALUE!
mmu-miR-878-5p-002540	NaN	NaN	#VALUE!
mmu-miR-879-002472	NaN	NaN	#VALUE!
mmu-miR-881-002609	NaN	NaN	#VALUE!
mmu-miR-883a-3p-002461	NaN	NaN	#VALUE!
mmu-miR-883a-5p-002611	NaN	NaN	#VALUE!
mmu-miR-883b-3p-002565	NaN	NaN	#VALUE!
mmu-miR-9-000583	15.773	NaN	#VALUE!
mmu-miR-96-000186	NaN	NaN	#VALUE!
mmu-miR-98-000577	NaN	NaN	#VALUE!
rno-miR-17-3p-002078	NaN	NaN	#VALUE!
rno-miR-20b-3p-002052	NaN	NaN	#VALUE!
rno-miR-219-1-3p-002077	NaN	NaN	#VALUE!
rno-miR-219-2-3p-002390	NaN	NaN	#VALUE!
rno-miR-333-001329	NaN	NaN	#VALUE!
rno-miR-336-001331	2.045	NaN	#VALUE!
rno-miR-339-3p-002059	NaN	NaN	#VALUE!
rno-miR-343-001344	NaN	NaN	#VALUE!
rno-miR-344-3p-001332	NaN	NaN	#VALUE!
rno-miR-344-5p-002060	NaN	NaN	#VALUE!
rno-miR-346-001333	NaN	NaN	#VALUE!
rno-miR-349-001335	NaN	NaN	#VALUE!
rno-miR-377-001320	NaN	NaN	#VALUE!
rno-miR-409-5p-001317	NaN	NaN	#VALUE!
rno-miR-421-001343	NaN	NaN	#VALUE!
rno-miR-450a-001345	NaN	22.691	#VALUE!
rno-miR-466b-002066	NaN	NaN	#VALUE!
rno-miR-466c-002067	NaN	17.294	#VALUE!
rno-miR-505-001316	15.675	NaN	#VALUE!
rno-miR-543-002065	NaN	NaN	#VALUE!
rno-miR-598-5p-002053	NaN	NaN	#VALUE!
rno-miR-673-002054	NaN	NaN	#VALUE!
rno-miR-742-002055	NaN	NaN	#VALUE!
rno-miR-743b-002068	NaN	NaN	#VALUE!
rno-miR-760-5p-002057	NaN	NaN	#VALUE!
rno-miR-871-002069	NaN	NaN	#VALUE!
rno-miR-878-002070	NaN	NaN	#VALUE!
rno-miR-881-002072	NaN	NaN	#VALUE!

## Sheet: 4
Supplementary Table 4. Differentially expressed genes in E18.5 FoxD1GC;Dicerfl/fl kidneys.
ProbeID	TargetID	ACCESSION	log FC	adj.P.Val	B
1850095	NTS	NM_024435.2	-0.816324	0.000851109	8.3701
4830148	CORIN	NM_016869.2	-0.758385	0.000856066	7.91683
4220037	SPRR2G	NR_003548.1	1.55062	0.000856066	7.88108
7610484	RELN	NM_011261.2	-1.23538	0.000883658	7.72023
20110	IRAK2	NM_172161.2	0.520306	0.00114692	7.37996
130239	WISP1	NM_018865.2	0.569162	0.00114692	7.32787
4590382	TACSTD2	NM_020047.3	1.27577	0.00114692	7.2659
4890563	SEMA3A	NM_009152.2	-0.600854	0.0013218	7.1
10364	REEP6	NM_139292.1	-0.422523	0.00147074	6.95981
2140706	ACVR2B	NM_007397.2	0.44176	0.00176613	6.62305
6770195	CD74	NM_001042605.1	1.49759	0.00176613	6.60967
940717	STFA1	NM_001082543.1	1.05143	0.00176613	6.6059
3360338	CD74	NM_010545.3	1.45021	0.00176613	6.59733
4890180	KL	NM_013823.1	-1.43694	0.00214874	6.38725
730129	ACOT7	NM_133348.1	-0.435619	0.00214874	6.28671
1980603	S100A9	NM_009114.1	0.895198	0.00214874	6.23683
630274	CXCL16	NM_023158.6	0.696012	0.00214874	6.21548
2260520	PENK1	NM_001002927.2	-1.02342	0.00214874	6.19864
770059	SERPINF2	NM_008878.1	-1.38444	0.00214874	6.13347
1340102	CPA1	XM_284174.1	0.425727	0.00214874	6.09254
940438	LAPTM5	NM_010686.3	0.843414	0.00214874	6.08308
1190546	S100A8	NM_013650.2	1.28964	0.00214874	6.083
6660634	IRF1	NM_008390.1	0.581786	0.00222586	6.0236
4250692	LTBP3	NM_008520.2	-0.474966	0.0023799	5.93471
3360056	STFA1	NM_001082543.1	1.06707	0.0023799	5.91022
4810324	SERPING1	NM_009776	-0.698751	0.00252067	5.81108
780524	STX1A	NM_016801.3	0.640757	0.00252067	5.8073
3800349	SLC8A1	NM_011406.2	-0.735176	0.00256299	5.73982
4150037	AQP2	NM_009699.2	-0.819122	0.00256299	5.73909
7000754	6330403K07RIK	NM_134022.2	-0.527334	0.00264122	5.68918
5670347	PTHR1	NM_001083936.1	-0.563454	0.0027794	5.62335
6660296	SECTM1B	NM_026907.3	0.702841	0.00288774	5.52526
1230142	GDNF	NM_010275.2	-0.625713	0.00288774	5.50677
5550711	TESC	NM_021344.2	0.566804	0.00288774	5.50451
2350398	CLDN23	NM_027998.3	0.662447	0.00288774	5.49453
4670246	LOC100045780	XM_001475019.1	0.846788	0.00288774	5.47389
6020181	ABAT	NM_172961.2	-0.669472	0.00309971	5.38066
6840487	NTN2L	NM_010947.3	-0.554087	0.00309971	5.37302
4010019	IFITM1	NM_026820.2	-1.19688	0.00323641	5.3167
6180301	0610007N19RIK	AK007719	-0.582906	0.00329263	5.25091
2070497	A230106J09RIK	AK020717	-0.478375	0.00329263	5.23909
360053	5033414K04RIK	NM_001003948.1	-0.587437	0.00329263	5.22981
6290221	COL8A2	NM_199473	-0.539316	0.00329263	5.22237
270026	NFIX	NM_010906.2	-0.82513	0.00335969	5.18669
5870520	GSDMC3	NM_183194.2	1.93183	0.00367101	5.09423
1580431	TPBG	NM_011627.3	0.566134	0.0037106	5.0625
3610553	RNF145	NM_028862.2	0.465596	0.0037106	5.0488
7100692	CNN2	NM_007725.2	-0.280258	0.0037806	5.01537
7200739	SULF2	NM_028072.4	0.306009	0.00390316	4.97102
6590403	ACY1	NM_025371.2	-0.373572	0.00414013	4.89954
830240	LYZ2	NM_017372.3	0.662131	0.00414013	4.866
7320242	LOC668183	XR_034278.1	0.294718	0.00414013	4.82936
3780279	BAX	NM_007527.2	0.587601	0.00414013	4.82834
4560228	CLDN3	NM_009902.3	1.25374	0.00414013	4.82355
1500082	LOC100045250	XR_031459.1	1.308	0.00414013	4.82238
1990500	9930105H17RIK		0.576613	0.00416205	4.79211
4150242	GATS	NM_030719.3	-0.40245	0.00416205	4.78715
4180577	SFXN1	NM_027324.4	-0.376553	0.00437121	4.72985
1740112	LOXL1	NM_010729.2	0.366464	0.00444439	4.69159
2450100	PUNC	NM_008988.2	0.456083	0.00444439	4.68609
5050136	2610528A11RIK	XM_987802.1	0.902162	0.00452481	4.65613
3140400	AOC3	NM_009675.1	-1.31425	0.00469204	4.61031
830397	PTN	NM_008973.2	-0.492049	0.00479513	4.56466
3830678	FCGR3	NM_010188.4	0.418111	0.00479513	4.56349
1770424	EPB4.1L2	NM_013511	-0.513441	0.00481288	4.54664
7400348	ARID3A	NM_007880.1	0.604583	0.00483427	4.52933
5820168	BCL2L11	NM_207680.2	0.540727	0.00488343	4.50718
4040504	ABP1	NM_029638.1	1.52857	0.00493089	4.48559
2120286	MFGE8	NM_008594	0.727346	0.0049982	4.46072
1850435	CLDN11	NM_008770.2	-1.48352	0.00505846	4.41919
7000114	1190020J12RIK	NM_001081115.1	-0.395286	0.00505846	4.3985
1050092	SERPINA3G	NM_009251.1	-0.573333	0.00505846	4.3905
940541	FCRLS	NM_030707.3	1.04531	0.00505846	4.38898
3940639	GLIPR2	NM_027450.3	-0.792548	0.00505846	4.38805
3850438	COL15A1	NM_009928.3	-0.77628	0.0051178	4.36573
3360053	PCSK9	NM_153565.1	-0.648424	0.00521158	4.33773
5080255	CBR1	NM_007620.2	-0.622324	0.00538918	4.28129
2750497	9130024O20RIK	AK078927	0.5237	0.00538918	4.27541
450615	BBC3	NM_133234.1	0.579975	0.00538918	4.26338
6770114	TREM2	NM_031254.2	0.294413	0.00538918	4.26181
3370373	AI987692	NM_177912.2	1.71489	0.00542367	4.22772
3520274	USPL1	NM_001013378.1	0.342183	0.00542367	4.21451
3710315	LEPREL2	NM_013534.4	-0.250732	0.00542367	4.19444
610576	BHMT2	NM_022884.2	-1.00152	0.00542367	4.18711
3850577	ASCC1	NM_026937.1	-0.526254	0.00542367	4.17812
6510465	MFGE8	NM_001045489.1	0.521212	0.00542367	4.17004
2970332	KLF2	NM_008452.1	0.373676	0.00542367	4.16536
4880068	PTPRB	NM_029928.1	-0.283834	0.00542367	4.16063
5720609	LYZ	NM_013590.2	0.94582	0.00542367	4.14346
5560138	CLDN4	NM_009903.1	1.01523	0.00542367	4.13393
580332	C1QB	NM_009777.2	0.870508	0.00542367	4.12771
3780386	TFF2	NM_009363.3	0.605402	0.00542367	4.12759
70341	TXNIP	NM_023719.1	0.50533	0.00542367	4.1202
4610674	CKMT1	NM_009897.2	0.727555	0.00552992	4.09289
1170706	KRT19	NM_008471.2	0.846897	0.00569071	4.05719
4570333	ACSS2	NM_019811.3	-0.900622	0.00573124	4.04118
1090056	HTR2B	NM_008311.2	0.34834	0.0058844	3.99836
5050047	STFA2	NM_001082545.1	0.533376	0.0058844	3.99828
3460333	GOLM1	NM_027307.4	0.461467	0.0060958	3.95095
7040170	UBD	NM_023137.2	0.436006	0.0060958	3.94745
4040440	TNFAIP8	NM_134131.1	-0.49216	0.00627188	3.91216
1570672	LTBP4	NM_175641.1	-0.566914	0.00643386	3.87962
380639	SERTAD4	NM_198247.1	-0.487523	0.0064922	3.85224
1990243	LRRC17	XM_904948.2	-0.531111	0.0064922	3.84343
4290661	CORO1A	NM_009898.2	0.487816	0.0064922	3.83767
430136	A230065H16RIK	XM_354697.3	-0.336284	0.0064922	3.82866
3170465	SLC2A13	NM_001033633.2	-0.388396	0.0064922	3.82239
5890615	BLVRA	NM_026678.3	-0.3002	0.0064922	3.81851
3710563	SYTL2	NM_001040088.1	0.751432	0.00659464	3.78977
2100097	MVD	NM_138656.1	-0.370299	0.00659464	3.77936
6960035	MVP	NM_080638.1	0.494499	0.00659464	3.76051
2370687	RTN1	NM_001007596.1	-0.368559	0.00659464	3.757
6130746	MSR2	NM_030707.1	0.468609	0.00659464	3.75533
1660414	AI987692	NM_177912.2	1.48201	0.00659464	3.74544
1710242	ECM1	NM_007899.1	0.614012	0.00659464	3.73266
6980750	RASSF3	NM_138956.3	0.331447	0.00659464	3.71427
1660528	MS4A7	NM_027836.5	0.734989	0.00659464	3.70563
7210072	IRF6	NM_016851.2	0.562873	0.00659464	3.70467
5700563	SCL0001487.1_50	AK075947.1	0.28951	0.00659464	3.70031
6660747	SLC27A3	XM_130954.3	0.385556	0.00659464	3.69808
6980021	PLP2	NM_019755.2	0.510008	0.00659464	3.68531
7150484	MTHFD1	NM_138745.1	-0.392857	0.00659464	3.68197
150504	EFNA5	NM_010109.2	-0.382721	0.00659464	3.67391
2760669	SPRR2F	NM_011472.2	1.83714	0.00659464	3.67122
2070243	ALDH5A1	NM_172532.2	-0.285007	0.00659464	3.66813
6940537	DNAJC6	NM_198412	-0.657202	0.00665398	3.63282
7570014	MCM3	NM_008563.2	0.226466	0.00665398	3.62822
4480768	CLDN7	NM_016887.2	0.627857	0.00665398	3.62806
4290593	FVT1	XM_203753.2	0.389989	0.00665398	3.62453
4760241	CD40	NM_170702.2	0.359046	0.00665398	3.61514
670133	HMGN3	NM_175074.1	-0.536415	0.00665398	3.60589
3850678	0610007N19RIK	XM_001475444.1	-0.348248	0.00665398	3.59038
7510270	LOC214403	XM_129490.4	-0.649235	0.00665398	3.5901
1030411	EMR1	NM_010130.3	0.432567	0.00665398	3.58602
1940608	LYZS	NM_017372.2	0.478324	0.00665398	3.58599
1090768	SERPINF2	NM_008878.1	-0.912038	0.00665398	3.57492
1400672	AIF1	NM_019467.2	0.31725	0.00665398	3.57393
7040670	NIPSNAP3A	NM_025623.2	0.306417	0.0067078	3.55954
4220519	NDUFA8	NM_026703.1	-0.375048	0.00674548	3.54749
2000373	SERPING1	NM_009776.1	-0.81033	0.00691395	3.51754
50762	LOC381649	XM_355612.1	0.350448	0.00694701	3.50634
4570239	ARHGDIG	NM_008113.3	0.297185	0.00699512	3.49318
2970408	HNRPK	NM_025279.2	0.27303	0.00703016	3.48184
6980050	LOC100045250	XR_031459.1	1.4288	0.00705244	3.47228
5420747	LTBP4	NM_175641.1	-0.719405	0.00709496	3.4549
4830066	BC038286	NM_170755.2	0.455944	0.00709496	3.45342
1110452	2510049J12RIK	XM_132808.3	0.497735	0.00709496	3.44712
580717	UHRF2	NM_144873.2	0.443391	0.00710336	3.43943
7040201	THY1	NM_009382.3	-0.663957	0.00710336	3.42291
2810575	SAMD14	NM_146025.2	-0.338913	0.00710336	3.41938
4210475	GSDMC3	NM_183194.2	1.32212	0.00710336	3.41399
7000187	TGM2	NM_009373.3	0.361382	0.00710336	3.40376
3190669	LOC383897	XM_357315.1	-0.412572	0.00710336	3.40342
6620376	CX3CR1	NM_009987.2	0.374991	0.00710336	3.40197
2370189	LOC623453	XR_032986.1	0.53216	0.00719825	3.38326
7040709	DTNBP1	NM_025772.3	-0.307566	0.00720999	3.37007
6270037	SUSD2	NM_027890.4	-0.345579	0.00720999	3.3659
4640209	IGSF11	NM_170599.2	-0.359849	0.00720999	3.36038
3190553	AGTR1A	NM_177322.2	-0.584165	0.00720999	3.35752
3450670	VEPH1	NM_028357.1	-0.307059	0.00746352	3.3187
4670021	KLK1B27	NM_020268.3	1.77404	0.00757918	3.29812
360187	CYP7B1	NM_007825.3	-0.483842	0.0075869	3.27921
5360735	CYGB	NM_030206.1	-0.978236	0.0075869	3.27454
2070465	A830073O21RIK	NM_177118	0.307571	0.0075869	3.26917
4260025	EG433016	NM_001082547.1	0.735776	0.0075869	3.26857
7160044	PSCD4	NM_028195.3	0.44439	0.0075869	3.26799
3140446	KLRG2	NM_001033171.2	0.255085	0.00772729	3.24474
3450370	TUFT1	NM_011656.2	0.558002	0.00779155	3.22594
2710110	EMR1	NM_010130.1	0.230105	0.00779155	3.22385
4290075	ELF3	NM_007921.2	0.264704	0.00779155	3.21699
1820601	IGFBP3	NM_008343.2	-0.820469	0.00779155	3.21294
4120445	DEFB1	NM_007843.2	-0.931156	0.00779155	3.20861
650161	LOC100041835	XM_001478119.1	-0.277013	0.00779303	3.20288
4570184	IGF2BP2	NM_183029.1	0.493156	0.00784373	3.19114
3310270	SLC19A2	NM_054087.2	0.465088	0.00798417	3.16539
5670722	HSPB1	NM_013560.1	0.379399	0.00798417	3.16
6330482	AVPR1A	NM_016847.2	0.655132	0.00798417	3.15575
4180446	ELF3	NM_007921.2	0.354087	0.00798417	3.14645
2940577	E430002G05RIK	NM_173749	0.793911	0.00798417	3.14249
2070494	MOCS2	NM_013826.2	-0.38813	0.00798417	3.1416
3290315	HSPA12B	NM_028306.3	-0.378854	0.00799914	3.1322
5720014	SORD	NM_146126.1	-1.01032	0.00799914	3.12918
6980563	REN1	NM_031192.2	-1.14927	0.00802496	3.11826
1300377	MAGEH1	NM_023788.3	0.215162	0.00802496	3.11558
4250255	TUG1	NR_002322.1	0.336405	0.00818256	3.09012
6330543	GLRX1	NM_053108	-0.83359	0.00818256	3.08646
3180025	MS4A6D	NM_026835.2	0.37009	0.00821191	3.07785
7040044	TRF	NM_133977.2	0.376885	0.00875626	3.00555
4560743	PDLIM2	NM_145978.1	-0.542047	0.00875626	2.99833
5890465	SLC8A1	NM_011406.1	-0.351975	0.00875626	2.99701
1710333	ZDHHC14	NM_146073.3	-0.358117	0.00875626	2.99546
2190148	PRODH2	NM_019546.5	-0.936508	0.00875688	2.9862
870309	SERPINE2	AK045954	-0.593047	0.00875688	2.98531
3310243	MDM2	NM_010786.3	0.254045	0.00907458	2.93278
2140364	PRODH2	NM_019546.4	-0.969964	0.00907458	2.9311
6200372	ANXA4	NM_013471	0.380626	0.00907458	2.92963
7550253	6330527O06RIK	NM_029530.2	0.23912	0.00907458	2.92484
5290671	FDPS	NM_134469.3	-0.466613	0.00907458	2.92335
6130072	CD74	NM_001042605.1	0.212947	0.00907458	2.9211
5860601	RNUXA	NM_019996.2	0.2338	0.00909405	2.91416
5080246	GLYCTK	NM_174846.4	-0.351661	0.00914267	2.90414
5560451	CYC1	NM_025567.2	-0.315786	0.00954581	2.85523
3120014	JUNB	NM_008416.1	0.37912	0.00954581	2.85255
3800215	0610031J06RIK	NM_020003.1	0.269557	0.00956893	2.84541
1770324	WNT4	NM_009523.1	0.634779	0.00968396	2.82872
6450390	CD151	NM_009842	0.30603	0.00968396	2.82426
510520	FXYD4	NM_033648.1	0.49151	0.00972093	2.8115
5490551	NOTCH3	NM_008716.2	-0.343535	0.00972093	2.81113
1740653	F2RL1	NM_007974	0.44235	0.00992494	2.78435
5260386	CLN3	NM_009907.2	0.343127	0.00992494	2.78152
4250121	HMGN3	NM_026122.3	-0.554016	0.00993635	2.77575
4860653	CDCA4	NM_028023.3	0.27061	0.0100211	2.76284
2480241	MUC1	NM_013605.1	0.652708	0.0100468	2.75573
2600431	USH1C	NM_153677.1	-0.439924	0.010092	2.74676
4590739	SLC31A1	NM_175090.3	-0.277181	0.0101667	2.73327
4250370	RNF44	NM_134064.1	0.396966	0.0101667	2.73044
6100324	KLK1B26	NM_010644.1	1.48825	0.0102408	2.71882
2480482	DLST	NM_030225.3	-0.397659	0.0103747	2.69981
2360703	ITGA3	NM_013565.2	0.27534	0.0103747	2.6971
2060379	LOC100044376	XR_030576.1	0.423747	0.0103814	2.69044
6400097	GPR108	NM_030084.3	0.214383	0.0103814	2.68756
1440600	COPZ2	NM_019877.1	-0.411262	0.0107911	2.64514
7330360	ITGAV	NM_008402.1	0.278152	0.0108375	2.63651
1850376	GPX6	NM_145451.3	-0.632833	0.0110676	2.61145
3930093	LOC100043821	XM_001481017.1	-0.397206	0.0111726	2.59778
610364	C730029A08RIK		-0.304202	0.0114806	2.56143
2690373	GALNTL1	NM_001081421.1	-0.474976	0.0114806	2.5483
6580347	LPHN1	NM_181039.1	-0.306878	0.0114806	2.54614
460327	SLC2A3	NM_011401.3	-0.341416	0.0114806	2.53771
3710170	C1QC	NM_007574.2	0.75972	0.0114806	2.53477
780315	LOC641240	XM_918601.3	0.773859	0.0114806	2.5303
6280133	CYP2E1	NM_021282.2	-0.605536	0.0114806	2.52725
2030619	RHPN2	NM_027897.3	0.390077	0.0114806	2.52256
630750	OSTA	NM_145932.3	0.737653	0.0114806	2.5189
3610414	ECSIT	NM_012029.1	-0.321221	0.0114806	2.51281
1440121	RARRES1	XM_001475793.1	-0.185667	0.0114806	2.51094
3420762	TMED4	NM_134020.1	0.368462	0.0114806	2.51084
4210288	STARD4	NM_133774.4	-0.651475	0.0114806	2.50973
160471	CENTA1	NM_172723.4	-0.399453	0.0114806	2.50771
5090184	ANXA3	NM_013470.1	0.418384	0.0114806	2.50734
620239	LOC100046207	XM_001475801.1	-0.261229	0.011587	2.49412
6860040	KLHL6	NM_183390.1	0.507065	0.0117062	2.47991
3870427	E130112E08RIK	AK053583	-0.552933	0.0117294	2.46881
2100296	BC021785	NM_001001489.2	-0.828883	0.0117294	2.46679
7040491	CDKN1A	NM_007669.2	0.652368	0.0117294	2.46576
2190128	FAP	NM_007986.2	-0.232557	0.0119576	2.44256
7550112	CXCL12	NM_013655.2	0.481854	0.0119576	2.43529
5690367	LRP2	NM_001081088.1	-1.44269	0.0119576	2.43464
7160176	KCND2	NM_019697.3	-0.28124	0.0122443	2.40717
7560291	JUN	NM_010591.1	0.552126	0.0123819	2.39211
870154	H2-DMA	NM_010386.2	0.326008	0.0124014	2.38453
5820184	CDH1	NM_009864.2	0.39389	0.0124014	2.38094
3440600	LOC100047226	XR_033502.1	-0.320143	0.0124014	2.37871
1660445	SCL0002507.1_236	AK083573.1	0.360867	0.012555	2.36257
5860435	H2-AB1	NM_207105.1	0.421041	0.0127017	2.34712
2690292	MAPK9	NM_016961.2	-0.187307	0.0128298	2.33326
6200762	SLC5A6	NM_177870.4	-0.32452	0.0128435	2.32774
2760181	KLK1	NM_010639.7	1.66794	0.0128435	2.3216
4210470	C2	NM_013484.1	1.03734	0.0128435	2.32061
1170040	SLC2A13	NM_001033633.1	-0.23964	0.0128649	2.3139
1940093	G3BP2	NM_001080794.1	0.230099	0.0128649	2.3113
1780450	ADCY4	NM_080435.1	-0.423221	0.0130942	2.28802
7210687	APOE	NM_009696.2	0.807601	0.0130942	2.28611
6480075	PRKG1	NM_011160	-0.462435	0.0131069	2.28136
4390543	IL28RA	NM_174851.2	0.250834	0.0133357	2.26035
7550445	ACBD4	NM_025988.2	-0.371859	0.0133848	2.24833
1940139	LAMC3	NM_011836.3	-0.269107	0.0133848	2.24825
1570424	D16H22S680E	NM_138583.1	-0.339353	0.0133848	2.24228
6020593	ATP6AP2	NM_027439.2	0.369366	0.0133848	2.23406
3180204	LOC277856	XM_204210.2	-0.365248	0.0133848	2.23052
2680070	SOD3	NM_011435.3	-0.633579	0.0133848	2.22627
7160711	RETNLG	NM_181596.3	0.271292	0.0133848	2.22036
2680128	DCPS	NM_027030.2	0.235691	0.0133848	2.21966
1440192	RAB8B	NM_173413.2	0.212772	0.0133848	2.2174
3290427	SLC15A3	NM_023044.1	0.189773	0.0133848	2.21733
5260408	METTL7B	NM_027853.2	-0.795124	0.0133848	2.21533
4180050	MMP23	NM_011985.2	0.424413	0.0133848	2.21092
10167	EG630499	NM_001081015.1	0.590486	0.0133848	2.20889
7160397	DUSP16	NM_001048054.1	0.246347	0.0134236	2.20241
3710403	P2RY6	NM_183168.1	0.416271	0.0136321	2.18343
1050204	REN1	NM_031192.2	-1.06907	0.0137771	2.16691
1580307	EXOSC2	NM_144886.1	-0.23701	0.0137771	2.16573
6040292	TSC22D1	NM_009366.2	0.460592	0.0139746	2.14255
5260204	PDLIM2	NM_145978.1	-0.912283	0.0139746	2.13802
4780253	OASL1	NM_145209.2	0.452687	0.0139746	2.13691
610341	TLE1	NM_011599.3	-0.399318	0.0139746	2.13619
2260082	CHRNA4	NM_015730.4	-0.548978	0.0139746	2.1305
2760064	RALY	NM_023130.2	0.328318	0.0139746	2.12781
7200341	FCNA	NM_007995.3	0.19451	0.0139746	2.12695
4480408	F13B	NM_031164	-0.343343	0.0139769	2.12332
3710647	PDZK1IP1	NM_026018.2	-0.60916	0.014225	2.10224
1770747	LRPAP1	NM_013587.2	-0.257813	0.014297	2.09374
3870450	2400003C14RIK	NM_028018.1	0.222924	0.0143388	2.08738
4290521	KNG1	NM_023125.2	-0.669207	0.0144491	2.07627
2350131	UGT1A10	NM_201641.2	-1.14115	0.0147193	2.05426
1070670	SFRP1	NM_013834.2	-1.00572	0.0149055	2.03824
1400630	CD151	NM_009842	0.298231	0.0150993	2.02187
4210632	IRAK2	NM_172161.2	0.384599	0.0152555	2.00814
2680168	GATS	XM_289726.2	-0.39585	0.0154232	1.99377
1580519	ANXA3	NM_013470.1	0.535454	0.0155585	1.97517
3120176	RHOC	NM_007484.1	0.40455	0.0155585	1.97431
2060136	KLK1B5	NM_008456.2	1.46355	0.0155585	1.9732
6020274	SEMA5A	NM_009154.2	-0.61399	0.0155585	1.9716
1690358	GLYAT	NM_145935.3	-0.30105	0.015771	1.95044
4260014	0610012H03RIK	NM_028747.1	-1.34823	0.015771	1.94997
5890097	SEMA4B	NM_013659.3	0.344749	0.015771	1.94802
5290521	PDGFRA	NM_011058.2	-0.452537	0.0158168	1.94181
1070546	ARL6IP5	NM_022992.2	0.256227	0.0159292	1.92815
160402	OGN	NM_008760.2	-1.42572	0.0159292	1.92812
1690164	FBLN1	NM_010180	0.409639	0.0159382	1.92429
2070543	DNAJC19	NM_001026211.1	-0.404413	0.0160472	1.91417
4830255	PMM2	NM_016881.1	-0.227604	0.0160538	1.91052
4640553	MRPL12	NM_027204.2	-0.220013	0.0163317	1.88997
610176	PDZK1	NM_021517.1	-0.729197	0.0163656	1.88466
2350132	C1QA	NM_007572.2	0.40464	0.0164221	1.87796
830176	FBXO25	NM_025785.2	0.227808	0.0164343	1.87402
3360008	BC026439	NM_172378.2	-0.919959	0.0165247	1.86528
4200452	D630010B17RIK	XM_286688.1	-0.372523	0.0167684	1.8473
6940379	KLF5	NM_009769.4	0.553919	0.0170187	1.82915
7040204	TLE1	NM_011599.3	-0.261935	0.0170802	1.82233
520072	H2-EB1	NM_010382.2	0.472207	0.0171081	1.81752
6980093	HTRA1	NM_019564.1	0.35054	0.0174971	1.79162
7160762	HNRPF	NM_133834.1	0.364924	0.0177675	1.77294
3370259	4833426J09RIK		-0.205638	0.0179538	1.75738
5810044	RARG	NM_011244.3	-0.162571	0.0179538	1.75503
6330242	DNAJC19	NM_001026211.1	-0.177341	0.0179538	1.75105
2320341	AKAP12	NM_031185.2	-0.518184	0.0179538	1.74641
6940224	TMEM41A	NM_025693.3	0.219514	0.0179538	1.74226
2320307	CYP4V3	NM_133969.2	0.185337	0.0179538	1.74152
4260722	USE1	NM_025917.3	0.19121	0.0179538	1.74064
7560110	SNX2	NM_026386	0.247707	0.0180085	1.73448
2070594	DNAJC6	NM_198412.1	-0.724508	0.0180486	1.72917
520598	5730437N04RIK	NM_027457.4	-0.204077	0.0182046	1.71738
780678	SDCBP2	NM_145535.1	0.325426	0.0182088	1.71411
1660739	DAK	NM_145496.1	-0.492539	0.0182187	1.70816
4610082	PTK7	NM_175168.3	0.2538	0.0182187	1.70749
6770050	RERG	NM_181988.1	0.444219	0.0188261	1.67116
5720241	PFN2	NM_019410.2	-0.596132	0.018867	1.66595
1450242	CAR3	NM_007606.3	0.217801	0.0188745	1.65662
4560184	LOC100040244	XM_001473727.1	0.293149	0.0188745	1.65541
3990674	CD9	NM_007657.2	0.722248	0.0188745	1.6547
6110471	PGCP	NM_176073.4	0.263214	0.0188745	1.65359
6550687	SLC7A8	NM_016972.2	-0.398998	0.0189225	1.64803
3870072	MMP2	NM_008610.2	0.387078	0.0191932	1.62775
7560338	ASS1	NM_007494.3	-0.998819	0.0191932	1.62767
2810435	HYAL2	NM_010489.2	0.251831	0.0193329	1.61695
2370563	PIGH	NM_029988.2	0.423349	0.0193329	1.61441
6330372	UGT1A10	NM_201641.2	-1.23103	0.0193413	1.61104
5340138	FGF13	NM_010200.2	-0.219823	0.0195377	1.59783
1050040	DAB2IP	NM_001001602.1	0.195452	0.0196177	1.58915
2650064	ZDHHC21	NM_026647.2	-0.199258	0.0196177	1.58785
6270739	GCNT2	NM_133219.1	0.343143	0.0197932	1.57302
4050458	MTF2	NM_013827.2	0.235596	0.0197932	1.57298
2940592	GSTA1	NM_008181.2	-0.522025	0.0198626	1.56653
160553	SLC17A5	NM_172773.2	0.26223	0.0198644	1.56298
3390605	CYHR1	NM_180962.1	-0.275366	0.0198644	1.5607
5360358	1110017F19RIK		0.522203	0.020055	1.5469
4290192	IGF2BP1	NM_009951	0.178477	0.020055	1.54525
5870537	UHRF2	NM_144873.2	0.287261	0.0201815	1.53599
4880215	ITPR3	NM_080553.2	0.244731	0.0202271	1.52738
5490121	CAPN6	NM_007603.2	0.442838	0.0202271	1.52661
290703	AB112350	NM_178728.3	0.270599	0.0202271	1.5252
4890497	AI851790	NM_182807.2	0.199144	0.0203282	1.51729
6900598	2310007G05RIK	AK009204	0.331028	0.0204604	1.50787
4070538	TIMM8A1	NM_013898.1	-0.349592	0.020479	1.50414
10279	COL1A1	NM_007742.2	-0.659815	0.0205373	1.49607
60291	TRP53INP1	NM_021897.1	0.386403	0.0205373	1.49566
2680020	OCLN	NM_008756.2	0.313184	0.0205525	1.49212
4640653	GABRB3	NM_001038701.1	-0.178552	0.0205707	1.48845
5690019	HBP1	NM_153198	0.266855	0.020965	1.46628
4730050	KCNJ8	NM_008428.4	-0.289287	0.0210517	1.45776
940202	NCKAP1L	NM_153505.4	0.228081	0.0210517	1.45593
6200092	AK3L1	NM_009647.4	-0.550269	0.0210517	1.44637
3370136	GPC3	NM_016697.2	-0.37428	0.0210517	1.44637
6560341	CD68	NM_009853.1	0.264518	0.0210517	1.44504
4010598	FLAD1	NM_177041.3	-0.239825	0.0210517	1.44384
7100259	MME	NM_008604.2	-0.489086	0.0210517	1.4429
4280010	OVOL1	NM_019935.3	0.304973	0.0216149	1.41318
3830706	COL16A1	NM_028266.4	-0.803274	0.02176	1.40062
3290519	KANK4	NM_172872.2	-0.505537	0.02176	1.39746
160451	MRAS	NM_008624.3	-0.372447	0.02176	1.39592
4610327	KRT20	NM_023256.1	0.51717	0.02176	1.39387
1240523	TRAPPC4	NM_021789.2	0.403851	0.02176	1.39271
990327	PTHR1	NM_011199.1	-0.498113	0.02176	1.3902
730025	GSTM2	NM_008183.2	-0.289487	0.0218044	1.3819
130735	ARSB	NM_009712.3	-0.399974	0.0218044	1.37662
5490358	KLHL6	NM_183390.1	0.548503	0.0218044	1.37603
1570021	HS3ST3A1	NM_178870.4	-0.349464	0.0218044	1.37446
6060577	SLC25A1	NM_153150.1	-0.271166	0.0218044	1.37239
1710468	SYPL2	NM_008596.1	-0.399764	0.0218044	1.37224
5290669	SERPINF2	NM_008878.1	-0.856367	0.0219853	1.36115
5720048	LOC674135	XR_004604.2	0.459009	0.0223435	1.34196
430167	LY86	NM_010745.1	0.242905	0.022385	1.33745
3130450	ADAMTS16	NM_172053.2	-0.385818	0.0224149	1.33305
7570324	NPAL2	NM_145469.4	0.32687	0.0224149	1.33087
5090703	RASSF10	NM_175279.3	0.298568	0.0226096	1.31838
360348	GSTA4	NM_010357.1	-0.377638	0.0226096	1.31682
5820068	IFITM1	NM_026820.2	-0.208565	0.0228242	1.30454
2350019	FHL2	NM_010212.3	-0.58704	0.0228356	1.29958
3850639	TREH	NM_021481.2	0.246196	0.0228356	1.29888
3800242	TERA-PENDING	XM_125257.1	0.415409	0.0229502	1.29118
2070377	CDKN1A	NM_007669.2	0.287646	0.0229648	1.28648
610661	TNFSF13B	NM_033622	-0.322272	0.0229648	1.28163
3140209	CXCL10	NM_021274.1	0.626651	0.0229648	1.27842
6280176	MCM7	NM_008568.1	0.219158	0.0229648	1.2774
6040626	KLK1B4	NM_010915.1	1.5651	0.0229648	1.27443
6620639	2310040C09RIK	NM_178618.3	0.200928	0.0229648	1.27372
6270553	MUC1	NM_013605.1	0.670582	0.0229648	1.27276
5360129	MKI67	XM_001000692.2	-0.315551	0.0234554	1.24852
770328	FAAH	NM_010173.3	0.282969	0.0235682	1.24108
5560553	PDZRN4	XM_001481302.1	-0.224487	0.0236054	1.23695
4880360	LMNA	NM_019390.1	-0.317548	0.023689	1.23082
3940561	AIF1	NM_019467.2	0.493998	0.0238821	1.21911
3870280	YEATS4	NM_026570.1	0.200153	0.0238821	1.21749
3400369	CSF1R	NM_001037859.2	0.249795	0.023932	1.21286
2190544	YWHAH	NM_011738.1	0.188818	0.0242781	1.19561
3800491	SRR	NM_013761.2	-0.31254	0.0244326	1.18529
3710328	FCMD	NM_139309	0.359313	0.0244326	1.18415
3940682	DMKN	NM_172899.2	0.25401	0.0246054	1.17287
7040139	FXYD4	NM_033648.1	0.482174	0.0246054	1.17198
510291	ALCAM	NM_009655.1	-0.763899	0.0248439	1.15746
2140221	SLC40A1	NM_016917.2	0.73207	0.0248439	1.15715
3120465	CSTB	NM_007793.3	0.388938	0.0249006	1.15237
4540673	0610008F07RIK	NM_197983.1	-0.377097	0.0249024	1.14986
50521	DMKN	NM_172899.3	0.282008	0.0249343	1.14488
5290438	ELA1	NM_033612.1	-0.856784	0.0249343	1.14369
5670035	HGSNAT	NM_029884.1	0.23601	0.0250755	1.13545
1240424	NUPR1	NM_019738.1	0.270406	0.0251025	1.13193
1710500	ARPC5	NM_026369.1	0.279238	0.0251701	1.12676
50692	1810037I17RIK	NM_024461.2	0.278534	0.0251993	1.12316
4670156	GOSR2	NM_019650.2	-0.258791	0.0253081	1.11633
4570368	ERRFI1	NM_133753.1	0.579924	0.0257279	1.0946
6020739	TBRG1	NM_025289.2	0.305864	0.0257279	1.09263
1260047	MUC1	NM_013605.1	0.484713	0.0257279	1.09221
1450347	HMCN1	NM_001024720.3	-0.38917	0.0258491	1.08498
3290053	TXNDC13	NM_029148.1	0.457091	0.0259151	1.07894
3140768	IDI1	NM_177960.3	-0.143666	0.0259151	1.0759
620390	TSPAN14	NM_145928.1	0.321005	0.0259151	1.07526
4040520	BC002199	NM_145964.2	0.201172	0.0259158	1.07201
6180168	THBS2	NM_011581.1	-0.667666	0.0259158	1.07053
270367	EG667977	NM_001081032.1	0.379558	0.0262941	1.05323
20343	CTHRC1	NM_026778.2	0.215219	0.0263791	1.04755
10184	PPME1	NM_028292.2	0.320294	0.0264364	1.04298
70601	WFDC2	NM_026323.2	0.341745	0.0266185	1.0317
2450093	GABRP	NM_146017.3	0.14991	0.0266185	1.02997
1190437	CRTAC1	NM_145123.2	0.31411	0.0266185	1.02766
290142	DNER	NM_152915.1	-0.167124	0.0266185	1.0266
3130411	AQP2	NM_009699	-1.09371	0.0268468	1.01547
4070053	RNASE12	NM_001011875.1	0.179675	0.0275822	0.983721
3450180	TMEM176B	NM_023056.3	0.465509	0.0275822	0.982925
1850110	PARD6A	NM_001047436.1	-0.262271	0.0276477	0.977884
4560670	PPAP2C	NM_015817.2	0.387795	0.0276477	0.975887
5550554	SIRT3	NM_022433.1	-0.359343	0.0276972	0.96822
3990689	BC021785	NM_001001489	-0.71887	0.0276972	0.967857
6220543	SCN4B	NM_001013390.2	0.371843	0.0276972	0.967192
4780184	LY6E	NM_008529	0.491471	0.0277009	0.964784
780600	2400003C14RIK	NM_028018.1	0.320052	0.0277447	0.959032
3850039	ZFP512	NM_172993.1	0.205774	0.0277447	0.957928
380463	SDK1	NM_177879.4	-0.311429	0.0277447	0.95447
6280431	5930404A08RIK	AK031091	-0.295143	0.0277447	0.954113
2690181	PCCA	NM_144844.1	-0.452086	0.0278127	0.949332
630554	AOF2	NM_133872.1	0.19192	0.0278516	0.944433
5080575	SCT	NM_011328.2	0.531381	0.0278516	0.941172
3610554	GUCA2A	NM_008190.1	0.709465	0.0278516	0.941171
4540445	MATN2	AK035102	0.137711	0.0279612	0.932655
7210433	EG574403	NM_001025382.1	0.319616	0.0279612	0.932654
4120703	VCL	NM_009502.4	-0.241805	0.0280556	0.92619
150626	ZFP91-CNTF	NM_001039718.1	-0.229523	0.0280556	0.923558
6660543	CAMK1	NM_133926.2	0.248157	0.0280556	0.922193
10348	SUSD4	NM_144796.4	-0.244574	0.0280556	0.918352
6550376	LY6E	NM_008529.2	0.505579	0.0280556	0.917874
7510072	GSTM2	NM_008183.3	-0.382496	0.0280556	0.91549
4590215	OLFM1	NM_019498.2	-0.281475	0.0280556	0.913724
1010605	BC026682	NM_146149.1	-0.358614	0.0281266	0.907211
4210376	COL8A1	NM_007739	-0.222997	0.0281266	0.906737
110091	D11WSU99E	NM_138598.5	0.187494	0.0281761	0.902286
4730685	PMP22	NM_008885.2	-0.366415	0.0281761	0.899033
7330278	LGALS1	NM_008495.1	-0.848042	0.0281761	0.898391
10446	ENPP2	NM_015744	-0.298094	0.0282227	0.894514
5670424	PER2	NM_011066.1	0.215662	0.0283325	0.888245
6110438	TPRKB	NM_176842.2	-0.330146	0.0283325	0.886172
1110195	SRI	NM_025618.2	-0.713147	0.0283807	0.882259
5690553	CSPG4	NM_139001.2	-0.167816	0.0286181	0.871476
3850017	TGFBR1	NM_009370.2	0.245114	0.0286753	0.865159
1440307	H2-AB1	NM_207105.2	0.632081	0.0286753	0.864354
3780736	H2-K1	NM_001001892.2	0.544059	0.0286753	0.862986
6420639	PDLIM2	NM_145978.1	-0.450628	0.0290569	0.846069
5700066	SPSB1	NM_029035.2	0.242227	0.0290569	0.845019
6770041	DLST	NM_030225	-0.37216	0.0290644	0.840099
2900692	HAS2	NM_008216.2	0.294302	0.0290644	0.839771
2970086	RNASET2	NM_029204.1	0.243978	0.0290644	0.836741
510341	RNF10	NM_016698.1	-0.221627	0.0290644	0.836283
4210427	CD248	NM_054042.2	-0.471548	0.0291315	0.831785
520286	PHXR4	NM_008835.1	-0.229291	0.0292082	0.826953
610040	MED24	NM_011869.2	0.250152	0.0292131	0.824682
4290162	SMAD3	NM_016769	0.198928	0.029286	0.817882
650307	LOC100043821	XM_001481017.1	-0.742621	0.029286	0.816981
4120692	FAHD1	NM_023480.2	-0.268264	0.029286	0.815824
7610114	MGST1	NM_019946.3	0.401382	0.029399	0.809747
1710538	RHOB	NM_007483.2	0.446328	0.0295862	0.801078
6020327	PLEKHG5	NM_001004156.2	-0.190768	0.0296397	0.797128
4880326	THEM2	NM_025790.1	-0.456382	0.0297777	0.790234
1660400	4933412E12RIK		-0.277731	0.0298409	0.785967
6280189	STEAP2	NM_028734.2	-0.274088	0.0300345	0.77719
5890010	NDUFS8	NM_144870.4	-0.161969	0.0300684	0.772111
6380524	TRIM47	NM_172570.4	0.201785	0.0300684	0.771902
1400309	TIMP3	NM_011595.2	-0.416347	0.0301687	0.766394
1030025	CXCL12	NM_021704.2	0.473618	0.0303558	0.756527
1170674	MID2	NM_011845.2	-0.367835	0.0303558	0.75588
540753	TRIB2	NM_144551.3	0.300076	0.0303795	0.753028
2750504	DYNC1I2	NM_010064.3	0.230727	0.0304303	0.749256
4730367	IFI30	NM_023065.3	0.156426	0.0304811	0.745492
1170468	FABP3	NM_010174.1	-0.950425	0.030563	0.739688
4780066	CSRP1	NM_007791.4	-0.564698	0.030563	0.73865
5270129	LOC380756	XM_354669.1	0.247809	0.0306007	0.73535
5960053	EMILIN1	NM_133918.1	0.24477	0.0306112	0.728599
5360689	HBP1	NM_153198.1	0.228076	0.0306112	0.725897
3180068	AKR7A5	NM_025337.2	-0.179407	0.0306112	0.725599
6280767	PBX1	NM_183355.2	-0.465432	0.0306112	0.725119
6100433	TAF13	NM_025444.2	0.204033	0.0306112	0.724946
5860348	FAH	NM_010176.2	-0.761441	0.0306198	0.720082
7570563	ADAMTS2	NM_175643.2	-0.352684	0.0306198	0.717223
2470743	MRPL10	NM_026154.1	-0.169066	0.0306198	0.716671
1820687	ANXA9	NM_023628.2	-0.225721	0.0306198	0.714704
6180678	GUSB	NM_010368.1	0.283205	0.0306198	0.711013
5870692	PLEKHG3	NM_153804.3	-0.371612	0.0306198	0.710885
2680300	SULT1D1	NM_016771.2	-0.427333	0.0306198	0.710749
5820753	SLC38A5	NM_172479.2	0.697557	0.030736	0.704838
7650347	EG434674	NM_001013820.2	-0.464088	0.0309319	0.696259
1170491	MED16	NM_198107.1	-0.223477	0.0312624	0.682361
4890431	ZFP251	XM_147946	-0.238132	0.0312624	0.681278
3170711	EYA1	NM_010164.2	0.376996	0.0312721	0.678997
1820433	NOTUM	NM_175263.3	0.270742	0.031595	0.665026
4900138	LOC626309	XR_033415.1	0.228971	0.031595	0.663699
4390026	EG620119	XM_907340.2	0.276189	0.031595	0.661833
3460224	TPD52L1	NM_009413.1	-0.27752	0.031595	0.660507
6200753	SAT2	NM_026991.2	-0.18622	0.0317135	0.654671
2630142	NRAS	NM_010937.2	0.350554	0.0319599	0.642041
4780128	RGS4	NM_009062.3	0.207781	0.0319599	0.640716
1660605	SEMA5A	NM_009154.1	-0.542732	0.0319599	0.639508
3710019	GPD1	NM_010271.2	-0.280039	0.0319599	0.636712
4010356	CHPT1	NM_144807.2	-0.60254	0.0319599	0.636028
4010221	MPEG1	NM_010821.1	0.466815	0.0319599	0.634807
6580411	ETFB	NM_026695.2	-0.255821	0.0319599	0.633124
1940477	2610524A10RIK	NM_028258.1	-0.146185	0.0320444	0.62846
150528	2310005N03RIK	NM_025511.2	-0.45932	0.032076	0.624694
3170274	STFA2	NM_001082545.1	0.203359	0.032076	0.623618
4920520	TPI1	NM_009415.1	0.198949	0.0321383	0.61766
1190364	DBC1	NM_019967.2	-0.187852	0.0321383	0.617636
6020543	PEX11A	NM_011068.1	-0.173638	0.0321383	0.613089
450180	4930572J05RIK	NM_198607.1	-0.223551	0.0321383	0.612537
1400746	LOC100046207	XM_001475801.1	-0.293155	0.0321383	0.611693
6650561	FUSIP1	NM_001080387.1	0.139773	0.0321383	0.607329
830358	A730017C20RIK	NM_173759.3	0.333967	0.0321383	0.607323
5270608	VAV1	NM_011691.3	0.236156	0.0321383	0.606466
5420538	LHFP	NM_175386.3	-0.382746	0.0327705	0.582114
5310600	PDCD4	NM_011050.3	0.25827	0.0327705	0.580806
5340092	ACO2	NM_080633.2	-0.444553	0.0327705	0.580542
5810243	0610031J06RIK	NM_020003.1	0.159819	0.0328406	0.576448
3460424	ELF5	NM_010125.2	-0.331024	0.0329122	0.572313
6940681	9830143E02RIK	AK036626	-0.14371	0.0331518	0.562888
2600286	FGF10	NM_008002.3	0.390131	0.033162	0.560712
2510333	LOC100048556	XM_001480891.1	0.268897	0.0334187	0.550812
6060086	PHACTR1	NM_001005740.1	0.39498	0.0336503	0.541757
4060735	LOC100045864	XR_032055.1	0.464767	0.0337836	0.535785
520706	OVCA2	NM_027136.3	0.133179	0.0339776	0.527963
5340431	DDAH2	NM_016765.2	-0.171075	0.0340382	0.522076
7400133	ALDOB	NM_144903.2	-0.684884	0.0340382	0.520641
1770152	ITGB5	NM_010580.1	0.560238	0.0340382	0.519615
2470671	PDZK1	AK029752	-0.797403	0.0340382	0.517096
4060102	COL4A1	NM_009931.1	-0.640527	0.0340382	0.516641
4670544	TSPO	NM_009775.3	0.309427	0.0340382	0.515097
6620747	BCL9	XM_358351	0.169602	0.0345273	0.498381
1260128	FBXO6	NM_015797.3	0.215561	0.0348252	0.487589
3180465	4921511K06RIK	XM_908853.2	-0.157429	0.0352226	0.473918
6860390	PRNPIP1	NM_080469.2	0.168983	0.03523	0.471883
3870100	FH1	NM_010209.1	-0.270872	0.0352514	0.467287
4760754	NUTF2	NM_026532.3	-0.134154	0.0352514	0.465913
380280	HSD11B2	NM_008289.2	-0.262813	0.0352514	0.463541
3130630	CDKN1A	NM_007669.3	0.623414	0.0352514	0.463048
5050192	AA536749	NM_012027	-0.282293	0.0352514	0.462219
3990292	CITED1	NM_007709.3	0.304759	0.0355843	0.448388
4200451	TMC4	NM_181820.2	0.3081	0.0355843	0.448275
630343	DUSP11	NM_028099.2	0.156236	0.0355843	0.447018
3940411	DBI	NM_007830.3	-0.382203	0.0356055	0.444607
3180246	C79267	NM_183148	0.240712	0.0358895	0.434471
2850326	DNAJB9	NM_013760.3	0.542426	0.0358895	0.432736
3180754	ACBD4	NM_025988.2	-0.236321	0.0361737	0.422711
5270427	CML2	NM_053096.3	0.429641	0.0364724	0.410748
4880138	CD44	NM_001039150.1	0.215963	0.0364724	0.41056
2260543	VPS53	NM_026664.2	-0.182535	0.0365117	0.407664
2120309	6430537F04		-0.162222	0.0365642	0.402371
2100286	GOLM1	NM_001035122.2	0.417303	0.0365642	0.399891
7570253	SOAT1	NM_009230.3	0.4709	0.0365642	0.399228
2320671	AMDHD2	NM_172935.2	0.332177	0.0365642	0.399108
4480220	BXDC5	NM_027371.2	0.203273	0.0366147	0.394349
6370703	PRODH2	NM_019546.4	-0.616165	0.0366147	0.391598
3440215	LOC100047385	XM_001478039.1	-0.26488	0.0366147	0.391453
5270100	1200002N14RIK	NM_027878.2	-0.196691	0.0366147	0.387824
1850333	TRRP1	AK005144	-0.304375	0.0366147	0.387133
110661	ACAT2	NM_009338.3	-0.392167	0.0366147	0.384674
5560612	ZBTB9	NM_001005916.2	0.26667	0.0366147	0.38397
1500148	GTSE1	NM_013882.1	0.241988	0.0366147	0.382608
110048	FBN1	NM_007993	-0.357694	0.0366147	0.381959
7550121	TES	NM_011570.2	0.481258	0.0368113	0.374624
7040161	MAPKAPK3	NM_178907.1	0.169619	0.0369118	0.369332
2070482	CHRNA4	NM_015730.4	-0.467079	0.0369118	0.368211
3850349	MIOX	NM_019977.2	-2.00226	0.0369118	0.365286
2260458	PLTP	NM_011125.2	0.172403	0.0369118	0.364878
1230497	GM853	NM_001034872.1	-0.209914	0.0375968	0.343911
7380671	CML1	NM_023160.1	-0.91926	0.0376792	0.338815
7150482	4930438D12RIK	AK015335	0.17565	0.0376792	0.338195
630600	EIF3EIP	NM_145139.2	0.166435	0.0376835	0.336364
3310309	MAOB	NM_172778.1	-0.145794	0.0378024	0.33136
1740148	UGT1A2	NM_013701.1	-1.03618	0.0378996	0.326966
20088	CXCL12	NM_001012477.1	0.420667	0.038092	0.319709
6290709	ADAMTS7	NM_001003911.2	-0.209352	0.038092	0.318264
4830438	NSUN5	NM_145414.1	-0.146641	0.0382622	0.311897
4590082	UBE2G1	NM_025985.4	0.219018	0.0383592	0.306227
5670328	ATP1B2	NM_013415.5	-0.222937	0.0383592	0.304785
2370427	GLRX5	NM_028419.2	-0.235098	0.0383592	0.302777
2320661	ST14	NM_011176.4	0.173258	0.0383592	0.302487
130097	BCL2A1B	NM_007534.1	0.180784	0.0383733	0.299854
6060358	TTC9C	NM_027412.3	0.230593	0.0383733	0.297926
5130070	3830612M24		0.216879	0.0383733	0.296164
6220703	HTRA1	NM_019564.2	0.272308	0.0383733	0.294524
3370377	GADD45B	NM_008655.1	0.238042	0.0383733	0.292303
3780450	CRLF1	NM_018827.2	-0.414321	0.0383733	0.292044
5700189	DCLK3	NM_172928.3	-0.192363	0.0384919	0.28443
3180075	SDHB	NM_023374.3	-0.257643	0.0384919	0.282838
5870593	SLC7A9	NM_021291.1	0.430019	0.0384919	0.28166
380204	HSPA4	NM_008300.3	0.269328	0.0384919	0.280832
4290451	FBXL15	NM_133694.2	-0.239728	0.0384919	0.280501
2760341	APAF1	NM_001042558.1	0.244906	0.0384921	0.278843
1820035	CASP6	NM_009811.2	0.368815	0.0385084	0.276005
3610619	NT5E	NM_011851.2	0.434348	0.0385084	0.275097
460594	HSPB8	NM_030704.1	0.418851	0.0386504	0.269519
650707	H2-AA	NM_010378.2	0.307085	0.0386504	0.26795
290348	D10ERTD610E	NM_028027.2	-0.566955	0.0387218	0.264374
6130142	E330011I20RIK	AK054295	0.246724	0.0387686	0.260211
5890653	SOSTDC1	NM_025312.2	-0.384468	0.0387686	0.259831
2940020	HEPH	NM_010417.1	-0.183649	0.0388024	0.255781
2030370	BC039632	NM_001081268.1	-0.725708	0.0388024	0.255651
2060296	PCDH21	NM_130878.2	0.319038	0.038808	0.253871
5910039	LAMA2	NM_008481.2	-0.22854	0.0389158	0.249338
1030048	AKR1C12	NM_013777.2	0.273969	0.0390093	0.245197
3990131	RAB34	NM_033475.2	-0.16377	0.0391543	0.239685
6900328	LOC676640	XM_001003712.1	-0.293813	0.0392235	0.236213
650280	SIX2	NM_011380.1	0.209874	0.0395254	0.226554
70358	SPOCK2	NM_052994.2	0.202869	0.0397342	0.218739
7200717	AKP2	NM_007431.1	-0.478363	0.0397342	0.217567
4200093	CDH3	NM_001037809.1	0.381599	0.0397342	0.215306
2060088	9530058B02RIK	NM_026633.1	-0.494647	0.0397342	0.213748
3420075	1110018G07RIK	NM_178065.3	0.235603	0.0397342	0.210303
4830364	BAG2	NM_145392.2	-0.129746	0.0397342	0.209265
3180521	TDRD7	NM_146142.1	0.163323	0.0397342	0.207949
4280156	THUMPD1	NM_145585.1	0.248373	0.0397342	0.2073
5900274	GYLTL1B	NM_172670.1	0.302687	0.0397342	0.206579
4560528	SNX2	NM_026386.1	0.291399	0.0398023	0.202715
6330164	HAAO	NM_025325.2	-0.344854	0.0398023	0.2016
780093	COX6B1	NM_025628.2	-0.131709	0.0401172	0.191743
2370451	FADS3	NM_021890.3	-0.396254	0.0401749	0.188646
620202	SMTN	NM_013870.2	-0.435866	0.0401958	0.186518
4120441	D630044D05RIK		-0.155517	0.0404221	0.179044
4810132	LRBA	NM_030695.2	-0.245506	0.0404881	0.175431
2190601	PDLIM5	NM_019808.1	-0.192482	0.0404881	0.174175
2320296	TIMM9	NM_013896.3	-0.379479	0.0406251	0.169053
5420725	2410022L05RIK	NM_025556.2	-0.252826	0.0407476	0.163229
4210372	PLA1A	NM_134102.2	-0.745086	0.0407476	0.160993
6380349	PALM	NM_023128.2	-0.340098	0.0407476	0.160741
2760408	LOC433479	NM_001013802.1	-0.387907	0.0407476	0.159616
7050278	PRPF3	NM_027541.4	0.317623	0.0408586	0.155195
2030484	P2RX4	NM_011026.2	0.366552	0.0410179	0.14955
150630	PCYT2	NM_024229.2	-0.344288	0.0411238	0.143914
4490020	CLDN6	NM_018777.2	0.454541	0.0411238	0.143725
4290709	IFI30	NM_023065.3	0.307306	0.0411738	0.139375
60750	LYPD2	NM_026671.1	0.178169	0.0411738	0.139342
520243	PAPSS1	NM_011863.1	-0.166259	0.0412131	0.136791
3130136	ACTA2	NM_007392	-1.36175	0.0414153	0.130102
5690593	TES	NM_011570.3	0.554484	0.0417783	0.119388
5870561	SLC25A45	NM_134154.3	-0.573385	0.0418645	0.115681
3170603	E430002G05RIK	NM_173749.3	0.527653	0.042112	0.107946
4230605	SGPP2	NM_001004173.2	0.274636	0.0421548	0.105339
6420253	SC4MOL	NM_025436.1	-0.617274	0.0423012	0.0982891
1740114	SPINT1	NM_016907.3	0.557271	0.0423012	0.0975515
130039	EMD	NM_007927.2	0.222613	0.0423012	0.09709
1940167	JTV1	NM_146165.1	0.309235	0.0423301	0.094841
6060523	RTN2	NM_013648.5	-0.211499	0.0426013	0.0854053
6290356	ERMP1	NM_001081213.1	0.159454	0.0426013	0.0839008
1990221	LOC100048556	XM_001480891.1	0.330299	0.0426013	0.0835517
3890500	GPC3	NM_016697.2	-0.317871	0.0426312	0.0812908
1340148	PLSCR1	NM_011636.1	0.363198	0.0426898	0.0783275
1710128	LOC433955	XR_033167.1	0.340975	0.0427156	0.0761747
2570487	H2-AB1	NM_207105.2	0.597185	0.0429091	0.0698193
5860689	GYLTL1B	NM_172670.1	0.176954	0.0429091	0.0683934
6400576	NDUFA11	XM_924988.3	-0.222611	0.0430481	0.063482
1110300	UROS	NM_009479.2	-0.218116	0.0433666	0.0542222
5860521	FIGF	NM_010216.1	-0.611277	0.0433899	0.0518384
7610543	LOC100041703	XM_001477173.1	0.195659	0.0433899	0.0506428
50603	AKT3	NM_011785.2	0.219238	0.0435991	0.0430331
6180129	OLFM1	NM_001038614.1	-0.400696	0.0435991	0.0425815
6760100	4732458O05RIK	AK028819	-0.219541	0.0436398	0.0390994
1940722	CASP1	NM_009807.2	0.225593	0.0436398	0.0386032
4070377	NDRG3	NM_013865.1	-0.177151	0.0437789	0.0326612
1820341	PDE1A	NM_001009979.1	-0.148368	0.0437789	0.0322688
2350730	UGT1A10	NM_201641.1	-1.09506	0.0438913	0.0280806
5490561	SLC25A19	NM_026071.2	-0.243858	0.0439088	0.0244846
6380255	RTN1	NM_153457.6	-0.319504	0.0439088	0.0238309
5860243	PLAC8	NM_139198.1	-0.289866	0.0439088	0.0232017
6520273	ADAMTS2	NM_175643.2	-0.428946	0.0440531	0.0151505
4850193	MEIS1	AK032947	-0.234744	0.0440531	0.0141017
6330047	LOC386112	XM_359073.1	-0.260905	0.0440531	0.0138613
4670689	2410025L10RIK	NM_028596.2	0.269646	0.0440531	0.0138305
2230575	D11WSU99E	NM_138598.5	0.223551	0.0440888	0.0115053
3780753	PEX11B	NM_011069.2	0.269719	0.0443552	0.00319833
1740181	MFAP5	NM_015776.2	-0.681772	0.0443552	0.0012569
3290195	PRKCDBP	NM_028444.1	-0.388399	0.0443552	0.000754489

## Sheet: 5
Supplementary Table 5. Differentially expressed genes in E15.5 FoxD1GC;Dicerfl/fl kidneys.
ProbeID	TargetID	ACCESSION	log FC	adj.P.Val	B
670133	HMGN3	NM_175074.1	-0.732881	0.0966672	2.81506
4250121	HMGN3	NM_026122.3	-0.735296	0.0966672	2.55295
2450100	PUNC	NM_008988.2	0.748445	0.0966672	2.48082
2850112	1700025G04RIK	NM_197990.2	-0.273491	0.0966672	2.45709
5560370	2810022L02RIK	NM_144882.3	-0.474487	0.0966672	2.39382
5570309	FZD1	NM_021457.2	-0.652682	0.0966672	2.3174
6180301	0610007N19RIK	AK007719	-0.566298	0.0966672	2.25554
2230544	COL3A1	NM_009930.1	-0.580297	0.0966672	2.23892
2260520	PENK1	NM_001002927.2	-0.959755	0.0966672	2.22042
5560692	PAIP1	NM_145457.3	0.638438	0.0966672	2.16719
3390576	CENTG3	NM_139153.1	0.294062	0.0966672	2.15394
2750239	DNM3OS	NR_002870.1	0.465546	0.100006	2.09646
2760349	BCAP29	NM_007530.2	-0.40275	0.104493	2.00655
870309	SERPINE2	AK045954	-0.48107	0.104493	1.99938
1850095	NTS	NM_024435.2	-0.665342	0.126672	1.86549
160402	OGN	NM_008760.2	-1.11663	0.133874	1.80196
4890563	SEMA3A	NM_009152.2	-0.546056	0.135878	1.72147
830491	RAG1AP1	NM_009057.2	-0.43835	0.135878	1.71621
1850446	PIK3R3	NM_181585.5	0.233541	0.135878	1.70021
5260201	TRP53INP1	NM_021897.1	0.237228	0.136082	1.67084
6960079	ELN	NM_007925.3	-0.374775	0.141975	1.6182
5860521	FIGF	NM_010216.1	-0.753451	0.141975	1.57573
6510273	YTHDC2	XM_910737.2	-0.208757	0.141975	1.56743
4860086	MORF4L1	NM_024431.2	0.283399	0.173935	1.35505
2350554	RDBP	NM_001045863.1	-0.358117	0.173935	1.33695
5420538	LHFP	NM_175386.3	-0.431671	0.173935	1.31543
510291	ALCAM	NM_009655.1	-0.70023	0.173935	1.29997
3360431	LHFP	NM_175386.3	-0.396357	0.173935	1.28707
1780450	ADCY4	NM_080435.1	-0.335966	0.173935	1.27825
2140221	SLC40A1	NM_016917.2	0.955756	0.173935	1.27256
6060661	SLC17A8	NM_182959.2	-0.273904	0.173935	1.26632
3440600	LOC100047226	XR_033502.1	-0.345708	0.176215	1.22351
1110095	MUTED	NM_139063.1	-0.319971	0.176215	1.21167
6220609	ZFP41	NM_011759.1	-0.232845	0.176215	1.19342
5820538	UNC13C	NM_001081153.1	0.282242	0.176215	1.1729
1820601	IGFBP3	NM_008343.2	-0.582383	0.176215	1.13407
6330725	TCF19	NM_025674.1	-0.316964	0.176215	1.1305
5860725	6430527G18RIK	NM_145836.1	0.322282	0.176215	1.11848
830397	PTN	NM_008973.2	-0.419767	0.176215	1.11212
7050484	PPP1R14A	NM_026731.3	0.427392	0.177246	1.08379
7610484	RELN	NM_011261.2	-0.547922	0.177246	1.07584
4290142	SULF1	NM_172294.1	-0.38189	0.178657	1.0499
3520274	USPL1	NM_001013378.1	0.349094	0.178657	1.03946
1710538	RHOB	NM_007483.2	0.49632	0.17957	1.02096
770441	OGN	NM_008760.2	-0.932839	0.187711	0.976655
1980382	3930401K13RIK	NM_028720.2	0.255504	0.194067	0.925671
4150739	CDC42EP3	NM_026514.2	-0.497784	0.194067	0.915483
6840487	NTN2L	NM_010947.3	-0.384875	0.194067	0.893807
2710446	0610007C21RIK	NM_212470.2	-0.2595	0.194067	0.887657
450537	OGN	NM_008760.4	-0.776858	0.194067	0.869018
3930093	LOC100043821	XM_001481017.1	-0.301892	0.194067	0.860461
360053	5033414K04RIK	NM_001003948.1	-0.48824	0.194067	0.845303
3390431	HIST1H4K	NM_178211.1	-0.190204	0.194067	0.838298
4480228	NOMO1	NM_153057.3	0.264173	0.194067	0.83089
6900563	RASA1	NM_145452.2	0.272013	0.195243	0.801856
4150376	ABCC9	NM_021041.2	-0.227987	0.195243	0.785491
270026	NFIX	NM_010906.2	-0.615386	0.195243	0.77723
6290575	YIPF6	NM_207633.2	0.168342	0.195243	0.775218
1410168	TMEM100	NM_026433.2	-0.224854	0.195243	0.765607
2190424	8030402P03RIK	AK078743	-0.255047	0.206632	0.702438
6940528	CCDC100	NM_178686.3	0.225208	0.206632	0.695236
2320563	LOC381215	XM_355149.1	-0.29106	0.206632	0.691298
1850072	SCOC	NM_019708.3	0.45197	0.20896	0.672119
3940639	GLIPR2	NM_027450.3	-0.567729	0.213044	0.641073
1660673	4932415G12RIK	NM_026339	-0.232591	0.213044	0.633477
5820168	BCL2L11	NM_207680.2	0.456603	0.213044	0.608785
3420048	1110033M05RIK	XM_911881.2	-0.200578	0.213044	0.605103
2450131	PLS3	NM_145629.1	-0.443985	0.213044	0.604107
6840180	S100A10	NM_009112.2	-0.408985	0.220689	0.559425
70196	DPP8	NM_028906.2	-0.306728	0.220689	0.528264
5260204	PDLIM2	NM_145978.1	-0.542795	0.220689	0.525308
3180132	KIF2A	NM_008442.1	0.295437	0.220689	0.522431
1710242	ECM1	NM_007899.1	0.973331	0.220689	0.520635
620682	GPS1	NM_145370.1	0.310099	0.220689	0.508585
3830528	CDK5RAP3	NM_030248.1	-0.244774	0.220689	0.508113
4890431	ZFP251	XM_147946	-0.341351	0.23326	0.458058
2140255	ACTA2	NM_007392.2	-0.827343	0.235582	0.44121
3140400	AOC3	NM_009675.1	-0.298278	0.237086	0.42301
4560066	IGF2BP1	NM_009951.3	0.377051	0.237086	0.417673
2470021	PCDH9	NM_001081377.1	-0.15274	0.247604	0.376287
1660450	TMTC4	NM_028651.1	0.17169	0.247933	0.366083
4010129	D6WSU163E	NM_138594.3	0.163104	0.253156	0.341438
7160605	GRM7	NM_177328.3	-0.170988	0.254165	0.329427
2710347	LMCD1	NM_144799.1	-0.172468	0.262347	0.29674
730692	EML1	NM_001043335.1	0.294402	0.267997	0.264387
1050524	HSCB	NM_153571.1	-0.215763	0.267997	0.263005
7550324	IRGM	NM_008326.1	0.222304	0.268873	0.251816
7040228	DCN	NM_007833.1	-0.262357	0.270363	0.238996
20735	ACOT10	NM_022816.1	-0.249941	0.275234	0.198769
2810100	GRB14	NM_016719.1	-0.296867	0.275234	0.194272
4830010	OASL2	NM_011854.1	0.278989	0.275234	0.180122
3440767	IL33	NM_133775.1	0.526805	0.275234	0.170613
3940026	CLCN4-2	NM_011334.2	0.310002	0.275234	0.154323
4880360	LMNA	NM_019390.1	-0.302729	0.275234	0.154312
3830524	MAGEE1	NM_053201.3	-0.230148	0.275234	0.139877
2630092	PALLD	XM_974582.1	0.300525	0.275234	0.133663
1940762	2310040A07RIK	XM_912979.2	-0.457107	0.275234	0.133569
5960053	EMILIN1	NM_133918.1	0.269551	0.275234	0.130297
110162	UBAP1	NM_023305.3	0.237856	0.275234	0.118141
7000133	AP1G1	NM_009677.3	0.135834	0.275234	0.107982
4260047	TULP4	NM_054040.2	-0.177585	0.275234	0.10069
7400348	ARID3A	NM_007880.1	0.560477	0.275234	0.0937367
1580129	NPR2	NM_173788.3	-0.297574	0.275234	0.0772823
4220739	BC057627	NM_198631.1	0.286715	0.275234	0.07593
3290519	KANK4	NM_172872.2	-0.26117	0.275234	0.0745892
4810445	CLOCK	NM_007715.5	0.239036	0.275234	0.061743
2000482	PDLIM3	NM_016798.2	-0.287397	0.275234	0.0539108
150433	GIMAP1	NM_008376.3	0.284043	0.275234	0.0527748
7050451	LOC195418	XM_110848.2	0.178872	0.275234	0.0484921
5340129	D10JHU81E	NM_138601.1	-0.27494	0.275234	0.0449746
160270	HMGA2	NM_010441.2	0.572548	0.275234	0.0442339
7000605	C76566	NM_178879.3	-0.249306	0.275234	0.0379875
4850180	FLNC	NM_001081185.1	-0.138023	0.275234	0.033339
3360112	1810030N24RIK	NM_025471.1	-0.288909	0.276543	0.0171383
1510561	1810020D17RIK	NM_183251.2	-0.406846	0.276543	0.0159719
5390577	CDC45L	NM_009862.1	-0.187284	0.277142	0.00752532

## Sheet: 6
Supplementary Table 6. Ingenuity Pathway Analysis of stromal miRNAs' interactions with Bim-associated genes.
Symbol	Source	Confidence	Symbol	Pathway
rno-miR-1	TargetScan Human	Moderate (predicted)	Bcl2l11	Apoptosis Signaling,Molecular Mechanisms of Cancer,PTEN Signaling
mmu-miR-10a	TargetScan Human	High (predicted)	Bcl2l11	Apoptosis Signaling,Molecular Mechanisms of Cancer,PTEN Signaling
mmu-miR-130a	TargetScan Human	High (predicted)	Bcl2l11	Apoptosis Signaling,Molecular Mechanisms of Cancer,PTEN Signaling
mmu-miR-152	TargetScan Human	High (predicted)	Bcl2l11	Apoptosis Signaling,Molecular Mechanisms of Cancer,PTEN Signaling
mmu-miR-106a	Ingenuity Expert Findings,TargetScan Human,miRecords	Experimentally Observed,High (predicted)	Bcl2l11	Apoptosis Signaling,Molecular Mechanisms of Cancer,PTEN Signaling
mmu-miR-181a	TargetScan Human	High (predicted)	Bcl2l11	Apoptosis Signaling,Molecular Mechanisms of Cancer,PTEN Signaling
mmu-miR-18a	Ingenuity Expert Findings,miRecords	Experimentally Observed	Bcl2l11	Apoptosis Signaling,Molecular Mechanisms of Cancer,PTEN Signaling
mmu-miR-19b	TargetScan Human,miRecords	Experimentally Observed,High (predicted)	Bcl2l11	Apoptosis Signaling,Molecular Mechanisms of Cancer,PTEN Signaling
mmu-miR-214	TargetScan Human	High (predicted)	Bcl2l11	Apoptosis Signaling,Molecular Mechanisms of Cancer,PTEN Signaling
mmu-miR-222	Ingenuity Expert Findings,TargetScan Human,miRecords	Experimentally Observed,High (predicted)	Bcl2l11	Apoptosis Signaling,Molecular Mechanisms of Cancer,PTEN Signaling
mmu-miR-24	TargetScan Human	High (predicted)	Bcl2l11	Apoptosis Signaling,Molecular Mechanisms of Cancer,PTEN Signaling
mmu-miR-302a	TargetScan Human	High (predicted)	Bcl2l11	Apoptosis Signaling,Molecular Mechanisms of Cancer,PTEN Signaling
mmu-miR-296-5p	TargetScan Human	Moderate (predicted)	Bcl2l11	Apoptosis Signaling,Molecular Mechanisms of Cancer,PTEN Signaling
mmu-miR-30c	TargetScan Human	High (predicted)	Bcl2l11	Apoptosis Signaling,Molecular Mechanisms of Cancer,PTEN Signaling
mmu-miR-370	TargetScan Human	High (predicted)	Bcl2l11	Apoptosis Signaling,Molecular Mechanisms of Cancer,PTEN Signaling
rno-miR-381	TargetScan Human	High (predicted)	Bcl2l11	Apoptosis Signaling,Molecular Mechanisms of Cancer,PTEN Signaling
mmu-miR-92a	Ingenuity Expert Findings,TargetScan Human,miRecords	Experimentally Observed,High (predicted)	Bcl2l11	Apoptosis Signaling,Molecular Mechanisms of Cancer,PTEN Signaling

## Sheet: 7
Supplementary Table 7. Ingenuity Pathway Analysis of stromal miRNAs' interactions with p53-associated genes.
Symbol	Source	Confidence	Symbol	Pathway
miR-125b-5p (and other miRNAs w/seed CCCUGAG)	TarBase,TargetScan Human	Experimentally Observed,High (predicted)	ARID3A
miR-17-5p (and other miRNAs w/seed AAAGUGC)	Ingenuity Expert Findings,TarBase,TargetScan Human,miRecords	Experimentally Observed,High (predicted)	CDKN1A	Antiproliferative Role of Somatostatin Receptor 2,Aryl Hydrocarbon Receptor Signaling,ATM Signaling,Bladder Cancer Signaling,Breast Cancer Regulation by Stathmin1,Cell Cycle: G1/S Checkpoint Regulation,Cell Cycle: G2/M DNA Damage Checkpoint Regulation,Chronic Myeloid Leukemia Signaling,Cyclins and Cell Cycle Regulation,Estrogen-mediated S-phase Entry,GADD45 Signaling,Glioblastoma Multiforme Signa…
miR-214-3p (and other miRNAs w/seed CAGCAGG)	Ingenuity Expert Findings,TargetScan Human	Experimentally Observed,Moderate (predicted)	BAX	14-3-3-mediated Signaling,Amyotrophic Lateral Sclerosis Signaling,Apoptosis Signaling,Aryl Hydrocarbon Receptor Signaling,Colorectal Cancer Metastasis Signaling,Docosahexaenoic Acid (DHA) Signaling,Hepatic Fibrosis / Hepatic Stellate Cell Activation,Huntington's Disease Signaling,IL-8 Signaling,Induction of Apoptosis by HIV1,Interferon Signaling,Molecular Mechanisms of Cancer,Myc Mediated Apoptos…
miR-30c-5p (and other miRNAs w/seed GUAAACA)	TarBase	Experimentally Observed	JUN	14-3-3-mediated Signaling,4-1BB Signaling in T Lymphocytes,Activation of IRF by Cytosolic Pattern Recognition Receptors,Acute Phase Response Signaling,Agrin Interactions at Neuromuscular Junction,Androgen Signaling,April Mediated Signaling,Aryl Hydrocarbon Receptor Signaling,ATM Signaling,B Cell Activating Factor Signaling,B Cell Receptor Signaling,BMP signaling pathway,Cardiac Hypertrophy Signal…
miR-221-3p (and other miRNAs w/seed GCUACAU)	Ingenuity Expert Findings	Experimentally Observed	BBC3	Induction of Apoptosis by HIV1,Molecular Mechanisms of Cancer,p53 Signaling
miR-21-5p (and other miRNAs w/seed AGCUUAU)	miRecords	Experimentally Observed	CDKN1A	Antiproliferative Role of Somatostatin Receptor 2,Aryl Hydrocarbon Receptor Signaling,ATM Signaling,Bladder Cancer Signaling,Breast Cancer Regulation by Stathmin1,Cell Cycle: G1/S Checkpoint Regulation,Cell Cycle: G2/M DNA Damage Checkpoint Regulation,Chronic Myeloid Leukemia Signaling,Cyclins and Cell Cycle Regulation,Estrogen-mediated S-phase Entry,GADD45 Signaling,Glioblastoma Multiforme Signa…
miR-125b-5p (and other miRNAs w/seed CCCUGAG)	miRecords	Experimentally Observed	CASP6	Apoptosis Signaling,Cytotoxic T Lymphocyte-mediated Apoptosis of Target Cells,Death Receptor Signaling,Endothelin-1 Signaling,Huntington's Disease Signaling,Molecular Mechanisms of Cancer,p53 Signaling,Role of Oct4 in Mammalian Embryonic Stem Cell Pluripotency,Sphingosine-1-phosphate Signaling,TNFR1 Signaling,Tumoricidal Function of Hepatic Natural Killer Cells,TWEAK Signaling
miR-296-5p (miRNAs w/seed GGGCCCC)	miRecords	Experimentally Observed	BAX	14-3-3-mediated Signaling,Amyotrophic Lateral Sclerosis Signaling,Apoptosis Signaling,Aryl Hydrocarbon Receptor Signaling,Colorectal Cancer Metastasis Signaling,Docosahexaenoic Acid (DHA) Signaling,Hepatic Fibrosis / Hepatic Stellate Cell Activation,Huntington's Disease Signaling,IL-8 Signaling,Induction of Apoptosis by HIV1,Interferon Signaling,Molecular Mechanisms of Cancer,Myc Mediated Apoptos…
miR-16-5p (and other miRNAs w/seed AGCAGCA)	miRecords	Experimentally Observed	JUN	14-3-3-mediated Signaling,4-1BB Signaling in T Lymphocytes,Activation of IRF by Cytosolic Pattern Recognition Receptors,Acute Phase Response Signaling,Agrin Interactions at Neuromuscular Junction,Androgen Signaling,April Mediated Signaling,Aryl Hydrocarbon Receptor Signaling,ATM Signaling,B Cell Activating Factor Signaling,B Cell Receptor Signaling,BMP signaling pathway,Cardiac Hypertrophy Signal…
miR-18a-5p (and other miRNAs w/seed AAGGUGC)	Ingenuity Expert Findings	Experimentally Observed	CDKN1A	Antiproliferative Role of Somatostatin Receptor 2,Aryl Hydrocarbon Receptor Signaling,ATM Signaling,Bladder Cancer Signaling,Breast Cancer Regulation by Stathmin1,Cell Cycle: G1/S Checkpoint Regulation,Cell Cycle: G2/M DNA Damage Checkpoint Regulation,Chronic Myeloid Leukemia Signaling,Cyclins and Cell Cycle Regulation,Estrogen-mediated S-phase Entry,GADD45 Signaling,Glioblastoma Multiforme Signa…
miR-145-5p (and other miRNAs w/seed UCCAGUU)	Ingenuity Expert Findings	Experimentally Observed	MDM2	Aryl Hydrocarbon Receptor Signaling,ATM Signaling,Bladder Cancer Signaling,Cell Cycle: G1/S Checkpoint Regulation,Cell Cycle: G2/M DNA Damage Checkpoint Regulation,Chronic Myeloid Leukemia Signaling,Clathrin-mediated Endocytosis Signaling,Glioblastoma Multiforme Signaling,Glioma Signaling,HER-2 Signaling in Breast Cancer,HIF1Î± Signaling,Hypoxia Signaling in the Cardiovascular System,Melanoma Sig…
miR-21-5p (and other miRNAs w/seed AGCUUAU)	miRecords	Experimentally Observed	APAF1	Amyotrophic Lateral Sclerosis Signaling,Apoptosis Signaling,Aryl Hydrocarbon Receptor Signaling,CD27 Signaling in Lymphocytes,Cytotoxic T Lymphocyte-mediated Apoptosis of Target Cells,Death Receptor Signaling,Docosahexaenoic Acid (DHA) Signaling,Granzyme B Signaling,Huntington's Disease Signaling,Induction of Apoptosis by HIV1,Lymphotoxin Î² Receptor Signaling,Molecular Mechanisms of Cancer,Myc M…
miR-291a-3p (and other miRNAs w/seed AAGUGCU)	TarBase	Experimentally Observed	CDKN1A	Antiproliferative Role of Somatostatin Receptor 2,Aryl Hydrocarbon Receptor Signaling,ATM Signaling,Bladder Cancer Signaling,Breast Cancer Regulation by Stathmin1,Cell Cycle: G1/S Checkpoint Regulation,Cell Cycle: G2/M DNA Damage Checkpoint Regulation,Chronic Myeloid Leukemia Signaling,Cyclins and Cell Cycle Regulation,Estrogen-mediated S-phase Entry,GADD45 Signaling,Glioblastoma Multiforme Signa…
miR-92a-3p (and other miRNAs w/seed AUUGCAC)	Ingenuity Expert Findings	Experimentally Observed	CDKN1A	Antiproliferative Role of Somatostatin Receptor 2,Aryl Hydrocarbon Receptor Signaling,ATM Signaling,Bladder Cancer Signaling,Breast Cancer Regulation by Stathmin1,Cell Cycle: G1/S Checkpoint Regulation,Cell Cycle: G2/M DNA Damage Checkpoint Regulation,Chronic Myeloid Leukemia Signaling,Cyclins and Cell Cycle Regulation,Estrogen-mediated S-phase Entry,GADD45 Signaling,Glioblastoma Multiforme Signa…
miR-26a-5p (and other miRNAs w/seed UCAAGUA)	TargetScan Human	High (predicted)	ARID3A
let-7a-5p (and other miRNAs w/seed GAGGUAG)	TargetScan Human	High (predicted)	CDKN1A	Antiproliferative Role of Somatostatin Receptor 2,Aryl Hydrocarbon Receptor Signaling,ATM Signaling,Bladder Cancer Signaling,Breast Cancer Regulation by Stathmin1,Cell Cycle: G1/S Checkpoint Regulation,Cell Cycle: G2/M DNA Damage Checkpoint Regulation,Chronic Myeloid Leukemia Signaling,Cyclins and Cell Cycle Regulation,Estrogen-mediated S-phase Entry,GADD45 Signaling,Glioblastoma Multiforme Signa…
miR-125b-5p (and other miRNAs w/seed CCCUGAG)	TargetScan Human	High (predicted)	TP53INP1	p53 Signaling
miR-132-3p (and other miRNAs w/seed AACAGUC)	TargetScan Human	High (predicted)	CDKN1A	Antiproliferative Role of Somatostatin Receptor 2,Aryl Hydrocarbon Receptor Signaling,ATM Signaling,Bladder Cancer Signaling,Breast Cancer Regulation by Stathmin1,Cell Cycle: G1/S Checkpoint Regulation,Cell Cycle: G2/M DNA Damage Checkpoint Regulation,Chronic Myeloid Leukemia Signaling,Cyclins and Cell Cycle Regulation,Estrogen-mediated S-phase Entry,GADD45 Signaling,Glioblastoma Multiforme Signa…
miR-381-3p (and other miRNAs w/seed AUACAAG)	TargetScan Human	High (predicted)	APAF1	Amyotrophic Lateral Sclerosis Signaling,Apoptosis Signaling,Aryl Hydrocarbon Receptor Signaling,CD27 Signaling in Lymphocytes,Cytotoxic T Lymphocyte-mediated Apoptosis of Target Cells,Death Receptor Signaling,Docosahexaenoic Acid (DHA) Signaling,Granzyme B Signaling,Huntington's Disease Signaling,Induction of Apoptosis by HIV1,Lymphotoxin Î² Receptor Signaling,Molecular Mechanisms of Cancer,Myc M…
miR-204-5p (and other miRNAs w/seed UCCCUUU)	TargetScan Human	High (predicted)	TP53INP1	p53 Signaling
miR-221-3p (and other miRNAs w/seed GCUACAU)	TargetScan Human	High (predicted)	TP53INP1	p53 Signaling
miR-379-5p (and other miRNAs w/seed GGUAGAC)	TargetScan Human	High (predicted)	MDM2	Aryl Hydrocarbon Receptor Signaling,ATM Signaling,Bladder Cancer Signaling,Cell Cycle: G1/S Checkpoint Regulation,Cell Cycle: G2/M DNA Damage Checkpoint Regulation,Chronic Myeloid Leukemia Signaling,Clathrin-mediated Endocytosis Signaling,Glioblastoma Multiforme Signaling,Glioma Signaling,HER-2 Signaling in Breast Cancer,HIF1Î± Signaling,Hypoxia Signaling in the Cardiovascular System,Melanoma Sig…
miR-19b-3p (and other miRNAs w/seed GUGCAAA)	TargetScan Human	High (predicted)	TP53INP1	p53 Signaling
miR-221-3p (and other miRNAs w/seed GCUACAU)	TargetScan Human	High (predicted)	APAF1	Amyotrophic Lateral Sclerosis Signaling,Apoptosis Signaling,Aryl Hydrocarbon Receptor Signaling,CD27 Signaling in Lymphocytes,Cytotoxic T Lymphocyte-mediated Apoptosis of Target Cells,Death Receptor Signaling,Docosahexaenoic Acid (DHA) Signaling,Granzyme B Signaling,Huntington's Disease Signaling,Induction of Apoptosis by HIV1,Lymphotoxin Î² Receptor Signaling,Molecular Mechanisms of Cancer,Myc M…
miR-17-5p (and other miRNAs w/seed AAAGUGC)	TargetScan Human	High (predicted)	TP53INP1	p53 Signaling
miR-132-3p (and other miRNAs w/seed AACAGUC)	TargetScan Human	High (predicted)	APAF1	Amyotrophic Lateral Sclerosis Signaling,Apoptosis Signaling,Aryl Hydrocarbon Receptor Signaling,CD27 Signaling in Lymphocytes,Cytotoxic T Lymphocyte-mediated Apoptosis of Target Cells,Death Receptor Signaling,Docosahexaenoic Acid (DHA) Signaling,Granzyme B Signaling,Huntington's Disease Signaling,Induction of Apoptosis by HIV1,Lymphotoxin Î² Receptor Signaling,Molecular Mechanisms of Cancer,Myc M…
miR-24-3p (and other miRNAs w/seed GGCUCAG)	TargetScan Human	High (predicted)	TP53INP1	p53 Signaling
miR-328-3p (and other miRNAs w/seed UGGCCCU)	TargetScan Human	High (predicted)	TP53INP1	p53 Signaling
miR-30c-5p (and other miRNAs w/seed GUAAACA)	TargetScan Human	High (predicted)	TP53INP1	p53 Signaling
miR-26a-5p (and other miRNAs w/seed UCAAGUA)	TargetScan Human	High (predicted)	TP53INP1	p53 Signaling
miR-296-5p (miRNAs w/seed GGGCCCC)	TargetScan Human	High (predicted)	BBC3	Induction of Apoptosis by HIV1,Molecular Mechanisms of Cancer,p53 Signaling
miR-19b-3p (and other miRNAs w/seed GUGCAAA)	TargetScan Human	High (predicted)	APAF1	Amyotrophic Lateral Sclerosis Signaling,Apoptosis Signaling,Aryl Hydrocarbon Receptor Signaling,CD27 Signaling in Lymphocytes,Cytotoxic T Lymphocyte-mediated Apoptosis of Target Cells,Death Receptor Signaling,Docosahexaenoic Acid (DHA) Signaling,Granzyme B Signaling,Huntington's Disease Signaling,Induction of Apoptosis by HIV1,Lymphotoxin Î² Receptor Signaling,Molecular Mechanisms of Cancer,Myc M…
let-7a-5p (and other miRNAs w/seed GAGGUAG)	TargetScan Human	High (predicted)	ARID3A
miR-30c-5p (and other miRNAs w/seed GUAAACA)	TargetScan Human	High (predicted)	ARID3A
miR-130a-3p (and other miRNAs w/seed AGUGCAA)	TargetScan Human	High (predicted)	CDKN1A	Antiproliferative Role of Somatostatin Receptor 2,Aryl Hydrocarbon Receptor Signaling,ATM Signaling,Bladder Cancer Signaling,Breast Cancer Regulation by Stathmin1,Cell Cycle: G1/S Checkpoint Regulation,Cell Cycle: G2/M DNA Damage Checkpoint Regulation,Chronic Myeloid Leukemia Signaling,Cyclins and Cell Cycle Regulation,Estrogen-mediated S-phase Entry,GADD45 Signaling,Glioblastoma Multiforme Signa…
miR-130a-3p (and other miRNAs w/seed AGUGCAA)	TargetScan Human	High (predicted)	TP53INP1	p53 Signaling
miR-370-3p (and other miRNAs w/seed CCUGCUG)	TargetScan Human	High (predicted)	CDKN1A	Antiproliferative Role of Somatostatin Receptor 2,Aryl Hydrocarbon Receptor Signaling,ATM Signaling,Bladder Cancer Signaling,Breast Cancer Regulation by Stathmin1,Cell Cycle: G1/S Checkpoint Regulation,Cell Cycle: G2/M DNA Damage Checkpoint Regulation,Chronic Myeloid Leukemia Signaling,Cyclins and Cell Cycle Regulation,Estrogen-mediated S-phase Entry,GADD45 Signaling,Glioblastoma Multiforme Signa…
miR-148a-3p (and other miRNAs w/seed CAGUGCA)	TargetScan Human	High (predicted)	ARID3A
miR-125b-5p (and other miRNAs w/seed CCCUGAG)	TargetScan Human	High (predicted)	BBC3	Induction of Apoptosis by HIV1,Molecular Mechanisms of Cancer,p53 Signaling
miR-24-3p (and other miRNAs w/seed GGCUCAG)	TargetScan Human	High (predicted)	BBC3	Induction of Apoptosis by HIV1,Molecular Mechanisms of Cancer,p53 Signaling
miR-291a-3p (and other miRNAs w/seed AAGUGCU)	TargetScan Human	High (predicted)	TP53INP1	p53 Signaling
miR-100-5p (and other miRNAs w/seed ACCCGUA)	TargetScan Human	Moderate (predicted)	ARID3A
miR-148a-3p (and other miRNAs w/seed CAGUGCA)	TargetScan Human	Moderate (predicted)	BBC3	Induction of Apoptosis by HIV1,Molecular Mechanisms of Cancer,p53 Signaling
miR-532-3p (miRNAs w/seed CUCCCAC)	TargetScan Human	Moderate (predicted)	BBC3	Induction of Apoptosis by HIV1,Molecular Mechanisms of Cancer,p53 Signaling
miR-744-5p (miRNAs w/seed GCGGGGC)	TargetScan Human	Moderate (predicted)	MDM2	Aryl Hydrocarbon Receptor Signaling,ATM Signaling,Bladder Cancer Signaling,Cell Cycle: G1/S Checkpoint Regulation,Cell Cycle: G2/M DNA Damage Checkpoint Regulation,Chronic Myeloid Leukemia Signaling,Clathrin-mediated Endocytosis Signaling,Glioblastoma Multiforme Signaling,Glioma Signaling,HER-2 Signaling in Breast Cancer,HIF1Î± Signaling,Hypoxia Signaling in the Cardiovascular System,Melanoma Sig…
miR-744-5p (miRNAs w/seed GCGGGGC)	TargetScan Human	Moderate (predicted)	JUN	14-3-3-mediated Signaling,4-1BB Signaling in T Lymphocytes,Activation of IRF by Cytosolic Pattern Recognition Receptors,Acute Phase Response Signaling,Agrin Interactions at Neuromuscular Junction,Androgen Signaling,April Mediated Signaling,Aryl Hydrocarbon Receptor Signaling,ATM Signaling,B Cell Activating Factor Signaling,B Cell Receptor Signaling,BMP signaling pathway,Cardiac Hypertrophy Signal…
miR-331-3p (miRNAs w/seed CCCCUGG)	TargetScan Human	Moderate (predicted)	ARID3A
miR-369-3p (miRNAs w/seed AUAAUAC)	TargetScan Human	Moderate (predicted)	APAF1	Amyotrophic Lateral Sclerosis Signaling,Apoptosis Signaling,Aryl Hydrocarbon Receptor Signaling,CD27 Signaling in Lymphocytes,Cytotoxic T Lymphocyte-mediated Apoptosis of Target Cells,Death Receptor Signaling,Docosahexaenoic Acid (DHA) Signaling,Granzyme B Signaling,Huntington's Disease Signaling,Induction of Apoptosis by HIV1,Lymphotoxin Î² Receptor Signaling,Molecular Mechanisms of Cancer,Myc M…
miR-381-3p (and other miRNAs w/seed AUACAAG)	TargetScan Human	Moderate (predicted)	CASP6	Apoptosis Signaling,Cytotoxic T Lymphocyte-mediated Apoptosis of Target Cells,Death Receptor Signaling,Endothelin-1 Signaling,Huntington's Disease Signaling,Molecular Mechanisms of Cancer,p53 Signaling,Role of Oct4 in Mammalian Embryonic Stem Cell Pluripotency,Sphingosine-1-phosphate Signaling,TNFR1 Signaling,Tumoricidal Function of Hepatic Natural Killer Cells,TWEAK Signaling
miR-221-3p (and other miRNAs w/seed GCUACAU)	TargetScan Human	Moderate (predicted)	MDM2	Aryl Hydrocarbon Receptor Signaling,ATM Signaling,Bladder Cancer Signaling,Cell Cycle: G1/S Checkpoint Regulation,Cell Cycle: G2/M DNA Damage Checkpoint Regulation,Chronic Myeloid Leukemia Signaling,Clathrin-mediated Endocytosis Signaling,Glioblastoma Multiforme Signaling,Glioma Signaling,HER-2 Signaling in Breast Cancer,HIF1Î± Signaling,Hypoxia Signaling in the Cardiovascular System,Melanoma Sig…
miR-130a-3p (and other miRNAs w/seed AGUGCAA)	TargetScan Human	Moderate (predicted)	APAF1	Amyotrophic Lateral Sclerosis Signaling,Apoptosis Signaling,Aryl Hydrocarbon Receptor Signaling,CD27 Signaling in Lymphocytes,Cytotoxic T Lymphocyte-mediated Apoptosis of Target Cells,Death Receptor Signaling,Docosahexaenoic Acid (DHA) Signaling,Granzyme B Signaling,Huntington's Disease Signaling,Induction of Apoptosis by HIV1,Lymphotoxin Î² Receptor Signaling,Molecular Mechanisms of Cancer,Myc M…
miR-10a-5p (and other miRNAs w/seed ACCCUGU)	TargetScan Human	Moderate (predicted)	MDM2	Aryl Hydrocarbon Receptor Signaling,ATM Signaling,Bladder Cancer Signaling,Cell Cycle: G1/S Checkpoint Regulation,Cell Cycle: G2/M DNA Damage Checkpoint Regulation,Chronic Myeloid Leukemia Signaling,Clathrin-mediated Endocytosis Signaling,Glioblastoma Multiforme Signaling,Glioma Signaling,HER-2 Signaling in Breast Cancer,HIF1Î± Signaling,Hypoxia Signaling in the Cardiovascular System,Melanoma Sig…
miR-10a-5p (and other miRNAs w/seed ACCCUGU)	TargetScan Human	Moderate (predicted)	APAF1	Amyotrophic Lateral Sclerosis Signaling,Apoptosis Signaling,Aryl Hydrocarbon Receptor Signaling,CD27 Signaling in Lymphocytes,Cytotoxic T Lymphocyte-mediated Apoptosis of Target Cells,Death Receptor Signaling,Docosahexaenoic Acid (DHA) Signaling,Granzyme B Signaling,Huntington's Disease Signaling,Induction of Apoptosis by HIV1,Lymphotoxin Î² Receptor Signaling,Molecular Mechanisms of Cancer,Myc M…
miR-328-3p (and other miRNAs w/seed UGGCCCU)	TargetScan Human	Moderate (predicted)	BBC3	Induction of Apoptosis by HIV1,Molecular Mechanisms of Cancer,p53 Signaling
miR-34a-5p (and other miRNAs w/seed GGCAGUG)	TargetScan Human	Moderate (predicted)	TP53INP1	p53 Signaling
